# Supplementary material for: Taxonomic Diversity and Clinical Correlations in Periapical Lesions by Next-Generation Sequencing Analysis
Source: Genes (Basel). 2025 Jun 30;16(7):775. doi: 10.3390/genes16070775 (PMC12294204; doi:10.3390/genes16070775)
Supplement: Supplementary file 1 [file genes-16-00775-s001.zip]

Archive with 4 entries (4 files):
- Figure S1 Species-Level_BALSTN-QIIME-Pipeline-Flowchart_lettersize_20221029.pdf
- Figure S2-feature-table-heatmap.png
- suppl table 1.pdf
- Suppl table 2.xlsx
