# Supplementary material for: Taxonomic Diversity and Clinical Correlations in Periapical Lesions by Next-Generation Sequencing Analysis
Source: Genes (Basel). 2025 Jun 30;16(7):775. doi: 10.3390/genes16070775 (PMC12294204; doi:10.3390/genes16070775)
Supplement: Supplementary file 1 [file genes-16-00775-s001.zip › Suppl table 2.xlsx]

## Sheet: final_otu_table_fullfax_mc100
Suppl table 2. Species detected in periapical lesion samples according to the read counts for each sample (columns) and each species identified based on the ASV sequences.
SPID	Taxonomy	P1S1	P1S2	P1S3	P1S4	P1S5	P1S6	P1S7	P1S8	P1S9	P2S01	P2S02	P2S03	P2S04	P2S05	P2S06	P2S07	P2S08	P2S09	P2S10	P2S11	P2S12	P2S13	P2S14	P2S15	P2S16	P2S17	P2S18	P2S19	P2S20	P2S21	P3S1	P3S2	P3S3	P3S4	P3S5	P3S6	P3S7	P3S8
SP1	Bacteria;Firmicutes;Clostridia;Negativicutes;Veillonellaceae;Veillonella;dispar	68	0	0	190	0	103	0	149	1003	0	0	19	16	0	0	138	2	23	17	2	8	0	0	977	12	0	0	0	170	0	0	38	0	0	0	0	7	0
SP10	Bacteria;Firmicutes;Clostridia;Clostridiales;Peptostreptococcaceae_[XI];Peptostreptococcaceae_[XI][G-6];[Eubacterium]_nodatum	255	0	0	0	409	329	98	0	0	0	475	0	0	0	88	149	0	96	0	0	0	0	0	0	0	0	18	0	0	0	0	0	0	0	0	0	0	0
SP100	Bacteria;Fusobacteria;Fusobacteriia;Fusobacteriales;Leptotrichiaceae;Leptotrichia;sp. HMT212	0	0	0	63	0	0	0	155	0	0	0	0	0	0	0	123	0	0	0	0	0	0	0	73	0	0	0	10	0	0	0	0	0	0	0	0	0	0
SP101	Bacteria;Firmicutes;Bacilli;Lactobacillales;Streptococcaceae;Streptococcus;sanguinis	36	0	0	151	0	0	235	0	0	0	0	0	58	0	0	760	0	73	0	0	0	0	0	34	0	0	0	0	0	62	0	0	27	0	0	0	22	0
SP103	Bacteria;Firmicutes;Bacilli;Lactobacillales;Streptococcaceae;Streptococcus;parasanguinis_clade_411	0	0	0	0	0	0	0	0	0	0	0	0	77	0	0	0	0	0	0	0	102	0	0	0	0	0	0	0	105	0	0	0	0	0	0	0	0	0
SP104	Bacteria;Firmicutes;Clostridia;Clostridiales;Peptoniphilaceae;Peptoniphilaceae_[G-1];bacterium HMT113	573	0	0	0	0	0	0	0	0	0	0	0	0	0	0	0	0	0	0	0	0	0	0	0	0	0	0	0	0	6	0	0	0	0	0	0	0	437
SP105	Bacteria;Spirochaetes;Spirochaetia;Spirochaetales;Treponemataceae;Treponema;sp. HMT237	0	0	41	325	0	0	379	20	71	6	0	0	0	0	0	0	0	0	47	0	0	0	0	0	0	0	0	0	0	0	3	0	0	0	0	0	0	31
SP106	Bacteria;Bacteroidetes;Bacteroidia;Bacteroidales;Prevotellaceae;Prevotella;nanceiensis	0	0	0	0	0	0	0	0	18	0	0	0	0	0	0	0	0	0	0	0	12	0	0	20	0	0	0	0	0	11	0	0	8	0	0	0	0	0
SP107	Bacteria;Actinobacteria;Actinomycetia;Corynebacteriales;Corynebacteriaceae;Corynebacterium;matruchotii	26	0	53	0	0	315	0	161	0	0	0	0	0	0	0	1140	0	152	16	55	0	0	0	398	0	0	0	0	12	0	0	0	0	0	0	0	0	0
SP109	Bacteria;Firmicutes;Bacilli;Bacillales;Gemellaceae;Gemella;morbillorum	0	1237	0	124	0	0	0	0	0	0	0	12	0	0	0	9	0	0	0	0	0	7	0	1502	439	0	0	0	0	0	0	0	0	0	0	0	0	0
SP116	Bacteria;Firmicutes;Clostridia;Clostridiales;Peptoniphilaceae;Peptoniphilaceae_[G-2];bacterium HMT790	727	0	0	0	0	0	0	0	0	0	0	0	0	0	0	0	0	0	0	0	0	0	0	0	0	0	0	0	0	0	0	0	0	0	0	0	0	228
SP117	Bacteria;Proteobacteria;Gammaproteobacteria;Pseudomonadales;Moraxellaceae;Moraxella;osloensis	0	0	0	104	25	0	0	0	0	0	0	8	0	0	0	0	0	0	0	0	0	0	0	0	0	0	0	0	0	0	0	0	0	0	0	0	0	0
SP118	Bacteria;Firmicutes;Clostridia;Clostridiales;Lachnospiraceae_[XIV];Johnsonella;sp. HMT166	0	0	0	0	0	0	339	0	0	0	0	0	0	0	0	0	0	0	0	0	0	0	0	0	0	0	0	0	0	0	0	0	0	0	0	0	0	0
SP124	Bacteria;Proteobacteria;Alphaproteobacteria;Sphingomonadales;Sphingomonadaceae;Sphingobium;yanoikuyae	0	0	0	0	0	0	0	0	0	0	0	0	0	0	0	15	0	0	6	0	0	0	0	0	0	0	0	0	0	0	0	0	0	7784	0	0	0	0
SP125	Bacteria;Firmicutes;Erysipelotrichia;Erysipelotrichales;Erysipelotrichaceae;Solobacterium;moorei	0	1229	35	0	0	0	0	0	0	0	0	0	0	0	0	7	0	0	0	50	6	0	0	0	0	0	6	4	0	9	0	0	16	0	0	0	0	0
SP127	Bacteria;Bacteroidetes;Bacteroidetes_[C-1];Bacteroidetes_[O-1];Bacteroidetes_[F-1];Bacteroidetes_[G-3];bacterium HMT280	129	0	0	62	131	49	188	0	0	0	0	22	0	0	27	0	0	0	9	0	0	0	85	0	0	0	0	4	0	0	4	0	0	0	0	0	0	33
SP128	Bacteria;Firmicutes;Clostridia;Negativicutes;Veillonellaceae;Veillonella;sp. HMT780	0	0	0	0	0	0	0	0	0	0	0	0	0	0	7	0	0	0	8	0	0	0	0	272	29	0	0	0	12	0	0	0	0	0	0	0	0	0
SP129	Bacteria;Bacteroidetes;Bacteroidia;Bacteroidales;Bacteroidaceae;Bacteroides;xylanisolvens	0	0	0	0	0	0	0	0	0	0	0	0	0	77	0	0	0	0	0	0	0	0	0	0	0	0	0	0	0	0	0	0	0	0	0	0	0	0
SP13	Bacteria;Bacteroidota;Bacteroidia;Bacteroidales;Bacteroidaceae;Phocaeicola;plebeius	0	0	0	159	26	0	0	0	0	0	0	0	0	0	0	0	0	0	0	0	0	0	0	0	0	0	0	0	0	0	0	0	0	0	0	0	0	0
SP131	Bacteria;Bacteroidetes;Flavobacteriia;Flavobacteriales;Flavobacteriaceae;Capnocytophaga;sputigena	0	0	0	31	0	0	0	174	0	0	0	0	0	0	0	33	0	0	0	0	0	0	0	78	0	0	0	0	0	0	0	0	0	0	0	0	0	0
SP136	Bacteria;Firmicutes;Bacilli;Lactobacillales;Streptococcaceae;Streptococcus;thermophilus	0	0	0	0	0	0	0	0	0	0	0	0	33	12	0	0	0	6	0	0	0	0	0	0	30	0	0	0	0	0	0	0	0	0	0	0	0	0
SP137	Bacteria;Bacteroidetes;Bacteroidia;Bacteroidales;Prevotellaceae;Prevotella;pleuritidis	0	0	65	0	0	0	0	0	311	0	0	0	0	0	8	0	0	0	0	0	0	0	0	0	0	0	0	0	0	0	0	0	0	0	0	0	0	0
SP138	Bacteria;Proteobacteria;Gammaproteobacteria;Pasteurellales;Pasteurellaceae;Haemophilus;parainfluenzae	0	182	0	169	0	183	0	234	100	0	36	0	15	42	0	17	0	56	0	45	96	0	0	118	0	0	0	0	294	37	0	0	83	3	0	0	10	30
SP139	Bacteria;Bacteroidetes;Bacteroidia;Bacteroidales;Prevotellaceae;Prevotella;sp. HMT526	170	0	0	0	1789	0	144	455	0	0	0	17	0	0	0	0	0	0	0	0	0	0	0	0	3	0	0	0	0	0	0	0	0	0	0	0	0	125
SP14	Bacteria;Firmicutes;Clostridia;Clostridiales;Lachnospiraceae_[XIV];Oribacterium;sp. HMT102	96	0	0	0	243	144	0	0	0	0	0	0	0	0	114	87	0	0	0	0	0	45	0	0	0	0	9	0	0	0	0	0	0	0	0	0	0	0
SP140	Bacteria;Fusobacteria;Fusobacteriia;Fusobacteriales;Leptotrichiaceae;Leptotrichia;sp. HMT392	0	0	0	147	0	0	0	52	0	0	0	0	0	0	15	121	0	0	0	0	0	0	0	73	0	0	0	0	0	10	0	0	0	0	0	0	0	0
SP141	Bacteria;Proteobacteria;Gammaproteobacteria;Pasteurellales;Pasteurellaceae;Aggregatibacter;sp. HMT513	0	0	0	0	0	0	0	0	0	0	0	5	0	0	0	0	0	0	0	0	0	0	0	68	0	0	0	0	0	0	0	0	0	0	0	0	0	0
SP146	Bacteria;Proteobacteria;Gammaproteobacteria;Pasteurellales;Pasteurellaceae;Aggregatibacter;sp. HMT458	0	0	0	0	0	0	0	31	0	0	0	0	0	0	0	0	0	0	0	0	0	0	0	231	0	0	0	0	5	0	0	0	0	0	0	0	0	0
SP147	Bacteria;Bacteroidetes;Bacteroidia;Bacteroidales;Prevotellaceae;Prevotella;melaninogenica	0	0	0	0	0	0	0	0	609	45	6	0	13	0	5	0	0	0	0	18	0	0	0	4	0	0	0	0	9	65	0	0	0	0	0	9	10	32
SP148	Bacteria;Firmicutes;Mollicutes;Mollicutes_[O-2];Mollicutes_[F-2];Mollicutes_[G-2];bacterium HMT906	0	0	0	0	78	0	173	0	0	0	0	0	0	0	0	0	0	0	0	0	0	0	0	0	0	0	0	0	0	0	0	0	0	0	0	0	0	0
SP149	Bacteria;Firmicutes;Clostridia;Clostridiales;Peptostreptococcaceae_[XI];Filifactor;alocis	213	0	143	266	0	0	202	0	0	9	2164	56	0	0	199	346	0	233	19	0	0	0	0	0	0	0	0	13	0	0	0	0	0	0	0	0	4	299
SP150	Bacteria;Firmicutes;Bacilli;Lactobacillales;Streptococcaceae;Streptococcus;intermedius	0	0	384	0	0	0	0	0	0	9	0	0	0	0	15	0	8189	0	0	0	0	0	0	0	0	0	0	0	0	0	0	0	0	0	0	0	0	0
SP151	Bacteria;Actinobacteria;Actinobacteria;Actinomycetales;Actinomycetaceae;Schaalia;odontolytica	0	52	0	0	0	0	126	0	0	0	15	0	0	0	0	0	0	0	0	0	0	0	0	0	0	0	0	0	0	0	0	0	0	0	0	0	0	0
SP152	Bacteria;Proteobacteria;Gammaproteobacteria;Cardiobacteriales;Cardiobacteriaceae;Cardiobacterium;valvarum	0	0	0	0	0	0	0	0	0	0	0	4	0	0	0	89	0	0	0	0	0	0	0	39	6	0	0	0	0	0	0	0	0	0	0	0	0	0
SP16	Bacteria;Firmicutes;Clostridia;Negativicutes;Veillonellaceae;Veillonella;parvula	0	22	0	59	0	78	0	281	295	0	0	0	0	0	0	41	0	13	0	0	0	0	0	57	0	0	0	7091	0	0	0	0	0	0	0	0	0	0
SP166	Bacteria;Firmicutes;Bacilli;Lactobacillales;Streptococcaceae;Streptococcus;gordonii	0	0	0	105	0	0	0	0	174	0	0	0	0	0	0	95	0	0	0	0	0	0	0	0	0	0	0	0	0	0	0	0	0	0	0	0	0	0
SP17	Bacteria;Firmicutes;Clostridia;Negativicutes;Veillonellaceae;Veillonella;rogosae	0	0	0	0	0	0	0	0	0	0	0	0	0	0	0	0	0	0	0	0	52	0	0	0	0	0	0	0	68	0	0	0	9	0	0	0	0	0
SP171	Bacteria;Actinobacteria;Actinomycetia;Actinomycetales;Actinomycetaceae;Actinomyces;sp. HMT525	0	0	0	0	0	0	108	0	0	0	0	0	0	0	0	0	0	121	0	0	0	0	0	0	0	0	0	0	0	0	0	0	0	0	0	0	0	0
SP172	Bacteria;Bacteroidetes;Bacteroidetes_[C-1];Bacteroidetes_[O-1];Bacteroidetes_[F-1];Bacteroidetes_[G-5];bacterium HMT505	0	0	0	0	0	0	228	0	31	0	0	0	0	0	0	0	0	0	170	0	0	0	0	0	0	0	0	0	0	0	0	0	0	0	0	0	0	0
SP177	Bacteria;Firmicutes;Clostridia;Clostridiales;Clostridiales_[F-1];Clostridiales_[F-1][G-1];bacterium HMT093	0	0	0	0	0	253	46	0	0	0	463	162	0	0	32	0	0	0	0	0	0	0	0	0	0	0	0	0	0	0	0	0	0	0	0	0	0	204
SP178	Bacteria;Proteobacteria;Alphaproteobacteria;Caulobacterales;Caulobacteraceae;Brevundimonas;aurantiaca	0	0	0	0	0	0	0	0	0	0	0	0	0	0	0	0	0	0	0	0	0	0	0	0	0	0	0	0	0	0	0	0	0	1058	0	0	0	0
SP179	Bacteria;Firmicutes;Clostridia;Clostridiales;Peptostreptococcaceae_[XI];Peptostreptococcaceae_[XI][G-1];[Eubacterium]_infirmum	9	988	131	0	0	104	0	0	168	0	215	0	0	373	0	0	0	0	86	68	13	38	0	371	446	0	0	0	0	10	0	0	0	0	0	0	0	0
SP18	Bacteria;Firmicutes;Negativicutes;Selenomonadales;Selenomonadaceae;Selenomonas;sputigena	13	0	0	0	0	281	281	39	295	0	0	0	0	8	98	0	0	0	287	0	0	0	0	4	0	0	0	0	0	0	7	0	0	0	0	0	0	0
SP180	Bacteria;Bacteroidetes;Bacteroidia;Bacteroidales;Prevotellaceae;Prevotella;sp. HMT292	0	0	0	0	0	0	0	0	435	0	0	0	0	0	0	0	0	0	0	0	0	0	0	0	0	0	0	0	0	0	0	0	0	0	0	0	0	0
SP181	Bacteria;Actinobacteria;Actinomycetia;Geodermatophilales;Geodermatophilaceae;Blastococcus;aggregatus	0	0	0	42	0	0	0	0	0	0	0	0	0	0	0	0	0	0	0	0	0	0	0	0	136	0	0	0	0	0	0	0	0	0	0	0	0	0
SP182	Bacteria;Actinobacteria;Actinomycetia;Actinomycetales;Actinomycetaceae;Actinomyces;sp. HMT175	0	0	0	29	0	35	0	0	0	0	0	0	0	0	0	0	5	454	0	0	0	0	0	0	0	0	0	0	0	0	0	0	0	0	0	0	0	0
SP183	Bacteria;Firmicutes;Clostridia;Eubacteriales;Lachnospiraceae;Lachnospiraceae_[G-7];bacterium HMT086	0	0	27	66	0	81	0	0	88	0	0	0	0	0	0	0	0	0	0	0	0	0	3	0	0	0	0	0	0	0	0	0	0	0	0	0	0	0
SP184	Bacteria;Actinobacteria;Actinomycetia;Corynebacteriales;Corynebacteriaceae;Corynebacterium;durum	0	0	0	0	0	68	178	0	0	0	0	0	0	0	0	70	0	0	0	0	0	0	0	15	0	0	0	0	0	0	0	0	0	0	0	0	0	0
SP185	Bacteria;Firmicutes;Clostridia;Clostridiales;Peptostreptococcaceae_[XI];Peptostreptococcus;stomatis	16	0	219	65	0	164	111	47	0	0	150	57	0	0	24	176	0	9	13	12	0	149	0	748	12947	0	5	71	0	36	7	0	101	0	0	0	0	4
SP189	Bacteria;Bacteroidetes;Bacteroidia;Bacteroidales;Prevotellaceae;Prevotella;nigrescens	0	0	69	0	0	309	0	0	463	6	0	0	0	0	921	24	0	131	0	18	0	10	0	0	0	0	52	0	0	0	0	0	0	0	0	0	0	6
SP19	Bacteria;Firmicutes;Negativicutes;Selenomonadales;Selenomonadaceae;Selenomonas;sp. HMT134	0	0	345	44	0	0	148	0	42	0	0	0	0	0	131	0	0	0	42	0	0	0	0	0	0	0	0	0	0	0	0	0	0	0	0	0	0	0
SP2	Bacteria;Bacteroidetes;Bacteroidia;Bacteroidales;Prevotellaceae;Prevotella;buccae	0	0	0	0	0	0	0	116	0	0	0	0	0	0	0	52	0	0	0	0	0	0	0	0	0	0	0	0	0	17	0	0	0	0	0	3	0	0
SP20	Bacteria;Firmicutes;Clostridia;Eubacteriales;Eubacteriales Family XIII. Incertae Sedis;Casaltella;massiliensis	0	0	0	0	0	0	0	0	0	0	0	0	0	4469	0	0	0	0	78	0	0	0	0	0	0	0	0	0	0	0	0	0	0	0	0	0	0	0
SP21	Bacteria;Firmicutes;Bacilli;Lactobacillales;Carnobacteriaceae;Granulicatella;elegans	0	0	0	0	0	0	0	0	0	0	0	0	0	0	5	0	7	0	0	0	41	0	0	78	0	0	0	0	0	7	0	0	0	0	0	0	0	0
SP213	Bacteria;Fusobacteria;Fusobacteriia;Fusobacteriales;Leptotrichiaceae;Leptotrichia;buccalis	0	0	24	0	0	67	0	230	0	0	0	0	0	0	0	371	0	0	0	0	0	0	0	584	0	0	0	0	0	0	0	0	0	0	0	0	0	0
SP214	Bacteria;Synergistetes;Synergistia;Synergistales;Synergistaceae;Fretibacterium;sp. HMT358	0	0	0	0	0	0	70	0	0	0	0	0	0	0	0	0	0	0	0	0	0	0	0	0	0	0	0	0	0	0	0	0	0	0	0	256	0	0
SP215	Bacteria;Spirochaetes;Spirochaetia;Spirochaetales;Treponemataceae;Treponema;medium	0	0	151	0	0	0	187	0	0	0	0	0	0	0	274	0	0	0	0	0	0	0	0	0	0	0	0	0	0	0	0	0	0	0	0	0	0	0
SP22	Bacteria;Bacteroidetes;Bacteroidia;Bacteroidales;Prevotellaceae;Prevotella;intermedia	0	0	0	0	0	0	289	49	536	0	0	0	0	0	0	5	0	0	0	0	0	0	0	0	0	0	0	0	0	22	0	0	0	0	0	0	0	0
SP220	Bacteria;Proteobacteria;Betaproteobacteria;Neisseriales;Neisseriaceae;Neisseria;oralis	0	0	0	9	0	104	0	118	5	0	0	0	0	0	0	146	0	0	0	0	31	0	0	71	0	0	0	0	0	0	0	0	0	0	0	0	0	0
SP221	Bacteria;Bacteroidetes;Bacteroidetes_[C-1];Bacteroidetes_[O-1];Bacteroidetes_[F-1];Bacteroidetes_[G-3];bacterium HMT365	0	0	357	318	0	480	145	0	0	0	346	0	0	0	0	189	0	0	145	0	0	117	0	0	0	0	57	0	0	0	0	0	0	0	0	0	0	227
SP222	Bacteria;Synergistetes;Synergistia;Synergistales;Synergistaceae;Fretibacterium;sp. HMT359	0	0	0	144	120	115	161	0	0	72	0	0	0	0	226	207	0	0	0	0	0	111	0	0	0	0	0	0	0	0	0	0	0	0	0	0	0	27
SP23	Bacteria;Spirochaetes;Spirochaetia;Spirochaetales;Treponemataceae;Treponema;maltophilum	0	0	275	230	148	284	14	117	71	0	525	0	0	119	140	23	800	179	0	0	0	13	194	0	8	0	0	39	0	3	0	0	0	0	16	71	0	27
SP233	Bacteria;Spirochaetes;Spirochaetia;Spirochaetales;Treponemataceae;Treponema;sp. HMT257	0	0	0	0	0	308	113	0	0	0	0	0	0	0	0	0	0	0	6	8	0	0	0	0	0	0	0	0	0	0	0	0	0	0	0	0	0	0
SP235	Bacteria;Proteobacteria;Epsilonproteobacteria;Campylobacterales;Campylobacteraceae;Campylobacter;curvus	0	0	0	0	21	0	0	0	0	0	0	0	0	0	0	0	0	0	0	0	0	0	0	71	41	0	0	0	0	0	0	0	154	0	0	0	0	0
SP237	Bacteria;Bacteroidetes;Bacteroidia;Bacteroidales;Prevotellaceae;Prevotella;maculosa	0	0	0	0	0	0	0	84	93	0	0	0	0	0	0	0	0	0	0	0	0	0	0	174	42	0	0	0	0	0	0	0	0	0	0	70	0	0
SP238	Bacteria;Bacteroidetes;Bacteroidia;Bacteroidales;Bacteroidaceae;Bacteroides;heparinolyticus	0	0	0	0	1369	14	0	0	0	0	0	24	0	0	0	0	0	0	0	0	0	0	0	0	0	0	0	0	28	0	0	0	0	0	0	17	0	0
SP239	Bacteria;Bacteroidetes;Bacteroidia;Bacteroidales;Porphyromonadaceae;Tannerella;sp. HMT286	0	0	0	45	0	0	0	0	18	0	0	0	0	0	0	38	0	0	0	0	0	0	0	359	86	0	0	0	0	0	0	0	0	0	0	0	0	0
SP240	Bacteria;Spirochaetes;Spirochaetia;Spirochaetales;Treponemataceae;Treponema;sp. HMT231	0	0	0	0	0	0	0	0	252	0	0	0	0	0	0	0	0	0	0	0	0	0	0	0	0	0	13	139	0	0	0	0	0	0	0	51	0	7
SP244	Bacteria;Firmicutes;Negativicutes;Veillonellales;Veillonellaceae;Veillonellaceae_[G-1];bacterium HMT145	0	0	0	0	0	0	356	0	0	0	0	0	0	0	42	0	0	0	0	0	0	0	0	0	0	0	0	0	0	0	0	0	0	0	0	0	0	29
SP245	Bacteria;Actinobacteria;Actinobacteria;Actinomycetales;Actinomycetaceae;Peptidiphaga;gingivicola	0	0	0	31	0	0	0	0	0	0	0	0	0	0	0	0	0	0	0	0	0	0	0	52	0	0	0	0	0	0	0	0	0	0	0	0	0	0
SP248	Bacteria;Firmicutes;Clostridia;Clostridiales;Lachnospiraceae_[XIV];Oribacterium;asaccharolyticum	0	0	0	0	0	0	0	0	74	0	0	0	12	0	0	0	0	0	0	0	0	0	0	0	0	0	0	0	12	0	0	0	0	0	0	0	0	0
SP249	Bacteria;Actinobacteria;Actinomycetia;Actinomycetales;Actinomycetaceae;Actinomyces;sp. HMT897	0	0	0	21	0	0	0	0	60	0	0	0	0	0	0	0	0	0	0	0	0	0	0	0	8	0	0	0	0	0	0	0	0	0	0	0	0	0
SP25	Bacteria;Actinobacteria;Actinomycetia;Actinomycetales;Actinomycetaceae;Actinomyces;oris	0	0	0	122	0	0	218	0	0	0	0	0	0	0	0	64	0	5424	0	0	0	0	0	26	0	0	0	0	0	0	0	0	0	0	0	0	0	0
SP250	Bacteria;Proteobacteria;Betaproteobacteria;Neisseriales;Neisseriaceae;Neisseria;flavescens	0	0	0	0	0	0	0	377	0	0	0	0	0	0	0	0	0	0	0	0	109	0	0	0	0	0	0	0	32	0	0	0	0	0	0	0	0	0
SP251	Bacteria;Bacteroidetes;Bacteroidetes_[C-1];Bacteroidetes_[O-1];Bacteroidetes_[F-1];Bacteroidetes_[G-5];bacterium HMT511	0	0	197	356	0	0	255	0	0	0	0	0	0	0	35	0	0	0	14	0	0	0	0	0	0	0	0	0	0	0	0	0	0	0	0	0	0	0
SP254	Bacteria;Firmicutes;Negativicutes;Veillonellales;Veillonellaceae;Dialister;invisus	113	0	203	114	0	337	353	167	320	0	499	0	0	0	115	113	0	43	12	38	17	68	43	4	57	0	0	0	0	8	0	0	0	0	0	17	0	37
SP255	Bacteria;Firmicutes;Bacilli;Lactobacillales;Carnobacteriaceae;Granulicatella;adiacens	0	36	4	85	0	108	0	36	29	6	2	0	98	0	0	17	0	0	0	6	59	0	0	61	9	0	0	0	50	0	21	0	0	0	0	0	0	12
SP256	Bacteria;Bacteroidetes;Bacteroidia;Bacteroidales;Prevotellaceae;Prevotella;marshii	0	0	19	0	0	0	0	0	68	0	0	0	0	0	0	0	0	0	0	0	0	0	0	0	0	0	0	0	0	0	0	0	0	0	0	0	0	0
SP257	Bacteria;Firmicutes;Negativicutes;Selenomonadales;Selenomonadaceae;Centipeda;periodontii	0	71	0	0	0	0	0	0	0	0	0	0	0	0	0	0	193	0	0	0	0	0	0	0	0	0	0	0	0	0	0	0	0	0	0	0	0	0
SP258	Bacteria;Proteobacteria;Gammaproteobacteria;Pseudomonadales;Pseudomonadaceae;Pseudomonas;aeruginosa	0	127	2	0	0	0	0	0	0	0	0	0	0	0	0	0	6	0	0	0	0	0	0	0	0	0	0	0	0	0	0	0	0	0	0	0	0	0
SP265	Bacteria;Bacteroidetes;Bacteroidia;Bacteroidales;Prevotellaceae;Prevotella;saccharolytica	0	0	0	0	0	0	0	65	0	0	0	0	0	0	0	0	0	0	0	0	0	0	0	48	0	0	0	0	0	0	0	0	0	0	0	0	0	0
SP266	Bacteria;Actinobacteria;Actinobacteria;Actinomycetales;Actinomycetaceae;Peptidiphaga;sp. HMT183	88	0	0	0	0	24	0	0	0	0	0	0	0	0	0	13	0	0	0	0	0	0	0	152	11	0	0	0	0	0	0	0	0	0	0	0	0	0
SP267	Bacteria;Proteobacteria;Betaproteobacteria;Neisseriales;Neisseriaceae;Eikenella;corrodens	0	0	0	96	0	0	0	79	167	0	0	0	0	0	0	51	124	0	0	0	0	0	0	29	42	0	0	0	0	0	0	0	0	0	0	0	0	0
SP27	Bacteria;Fusobacteria;Fusobacteria;Fusobacteriales;Fusobacteriaceae;Fusobacterium;nucleatum	0	272	0	0	0	279	286	1215	2043	0	0	0	0	0	0	769	0	0	0	0	0	0	104	346	30	0	509	120	0	0	0	1951	0	0	0	0	0	0
SP270	Bacteria;Firmicutes;Clostridia;Clostridiales;Lachnospiraceae_[XIV];Lachnoanaerobaculum;saburreum	0	0	0	0	0	0	0	0	0	0	0	0	0	0	0	54	0	0	0	0	0	0	0	53	0	0	0	0	0	0	0	0	0	0	0	0	0	0
SP271	Bacteria;Spirochaetes;Spirochaetia;Spirochaetales;Treponemataceae;Treponema;sp. HMT951	0	0	0	76	0	0	132	0	0	0	0	0	0	0	0	0	0	0	0	0	0	0	0	0	0	0	0	0	0	0	0	0	0	0	0	0	0	0
SP273	Bacteria;Fusobacteria;Fusobacteria;Fusobacteriales;Fusobacteriaceae;Fusobacterium;periodonticum	0	0	0	0	0	0	0	0	0	0	0	0	30	5	0	0	0	0	0	18	21	0	0	53	0	0	0	0	0	45	0	0	0	20	0	23	8	11
SP274	Bacteria;Firmicutes;Clostridia;Clostridiales;Peptostreptococcaceae_[XI];Mogibacterium;timidum	0	0	0	0	225	255	20	162	0	0	93	0	0	0	51	68	0	63	0	0	18	17	0	0	0	0	0	8	0	0	0	0	0	0	0	65	0	44
SP279	Bacteria;Firmicutes;Clostridia;Clostridiales;Peptostreptococcaceae_[XI];Peptostreptococcaceae_[XI][G-5];[Eubacterium]_saphenum	0	0	0	250	0	0	187	0	0	0	0	0	0	0	0	0	0	0	0	0	0	0	0	0	0	0	0	0	0	0	9	0	0	0	0	188	0	263
SP28	Bacteria;Bacteroidetes;Bacteroidia;Bacteroidales;Porphyromonadaceae;Porphyromonas;gingivalis	1972	0	0	0	7926	69	17552	70	0	0	16932	1294	0	0	0	1013	0	0	0	0	0	0	120	0	0	0	0	0	0	15	13	0	0	0	0	0	0	4122
SP280	Bacteria;Firmicutes;Clostridia;Clostridiales;Peptostreptococcaceae_[XI];Peptostreptococcaceae_[XI][G-9];[Eubacterium]_brachy	0	0	117	0	0	0	96	5	188	44	0	0	0	0	0	4	0	3	0	0	11	0	0	0	0	0	0	14	0	0	0	0	0	5	4	0	0	0
SP281	Bacteria;Bacteroidetes;Bacteroidia;Bacteroidales;Prevotellaceae;Prevotella;baroniae	0	0	210	45	0	177	12	299	154	0	3179	0	0	0	0	9	0	0	6	0	0	7	0	0	0	0	15	0	0	8	0	0	0	0	0	24	0	0
SP282	Bacteria;Fusobacteria;Fusobacteriia;Fusobacteriales;Leptotrichiaceae;Leptotrichia;shahii	0	0	0	0	0	0	0	147	0	0	0	0	0	0	0	20	0	0	0	0	0	0	0	20	0	0	0	0	0	0	0	0	0	0	0	0	0	0
SP284	Bacteria;Firmicutes;Negativicutes;Veillonellales;Veillonellaceae;Dialister;pneumosintes	0	0	99	0	0	0	45	0	277	0	0	0	0	0	0	0	0	0	0	0	0	32	0	0	0	0	21	0	0	0	0	116	0	0	0	0	0	0
SP285	Bacteria;Saccharibacteria_(TM7);Saccharibacteria_(TM7)_[C-1];Saccharibacteria_(TM7)_[O-1];Saccharibacteria_(TM7)_[F-1];Saccharibacteria_(TM7)_[G-1];bacterium HMT346	0	0	0	0	0	0	185	0	224	0	0	0	0	0	0	68	0	0	0	0	0	0	0	0	0	0	0	8	0	0	0	0	0	0	0	0	0	0
SP286	Bacteria;Proteobacteria;Epsilonproteobacteria;Campylobacterales;Campylobacteraceae;Campylobacter;gracilis	121	0	20	0	0	0	0	0	245	0	48	28	0	0	8	10	0	0	0	23	0	0	0	294	117	0	0	0	0	0	0	846	0	0	0	0	0	0
SP288	Bacteria;Actinobacteria;Actinomycetia;Actinomycetales;Actinomycetaceae;Actinomyces;gerencseriae	0	0	0	0	0	0	0	0	0	6	0	0	0	0	0	0	0	2094	0	29	0	0	0	533	253	0	0	99	21	0	0	0	0	0	0	0	0	0
SP29	Bacteria;Firmicutes;Clostridia;Eubacteriales;Lachnospiraceae;Lachnospiraceae_[G-8];bacterium HMT500	0	0	109	104	156	84	257	145	0	0	4	28	0	0	5	0	0	69	12	0	0	5	0	0	0	0	0	0	0	0	0	0	0	0	0	0	4	10
SP293	Bacteria;Bacteroidetes;Bacteroidia;Bacteroidales;Bacteroidaceae;Bacteroidaceae_[G-1];bacterium HMT272	1406	0	0	146	247	554	335	917	0	0	0	100	0	2	3499	3034	0	0	13	0	0	128	0	0	0	0	13	0	0	6	0	10	0	0	0	3	4	475
SP295	Bacteria;Saccharibacteria_(TM7);Saccharibacteria_(TM7)_[C-1];Saccharibacteria_(TM7)_[O-1];Saccharibacteria_(TM7)_[F-1];Saccharibacteria_(TM7)_[G-1];bacterium HMT348	0	0	0	0	0	13	0	133	0	0	0	0	0	0	0	87	0	0	0	0	0	0	0	102	0	0	0	0	0	0	0	0	0	0	0	0	0	0
SP30	Bacteria;Firmicutes;Clostridia;Clostridiales;Peptostreptococcaceae_[XI];Peptostreptococcaceae_[XI][G-6];[Eubacterium]_minutum	102	0	0	7	160	0	131	335	0	0	0	0	0	0	0	0	0	0	0	0	0	72	0	0	0	0	0	0	0	5	0	0	0	0	0	0	0	59
SP302	Bacteria;Fusobacteria;Fusobacteriia;Fusobacteriales;Leptotrichiaceae;Leptotrichia;wadei	0	0	0	0	0	0	0	0	199	0	0	0	0	0	0	19	0	0	8	0	0	0	0	0	0	0	0	0	7	0	0	0	0	0	0	0	0	0
SP304	Bacteria;Actinobacteria;Actinomycetia;Corynebacteriales;Lawsonellaceae;Lawsonella;clevelandensis	0	0	50	128	0	0	0	0	0	2	0	0	0	13	0	17	0	175	0	4	15	0	0	0	0	0	0	11	0	0	0	0	0	20	0	0	0	96
SP309	Bacteria;Firmicutes;Erysipelotrichia;Erysipelotrichales;Erysipelotrichaceae;Bulleidia;extructa	0	0	0	0	0	0	9	0	0	0	64	0	0	0	0	26	0	0	0	0	0	0	0	0	4	0	0	0	0	0	0	0	0	0	0	0	0	0
SP31	Bacteria;Bacteroidetes;Bacteroidia;Bacteroidales;Prevotellaceae;Prevotella;sp. HMT376	0	0	0	0	138	0	0	0	0	0	0	0	0	0	0	0	0	0	0	0	0	0	0	0	0	0	0	0	0	33	0	0	0	0	0	0	0	52
SP310	Bacteria;Bacteroidetes;Flavobacteriia;Flavobacteriales;Flavobacteriaceae;Capnocytophaga;gingivalis	0	0	0	0	0	0	0	0	0	0	0	0	0	0	0	65	0	0	0	0	0	0	0	0	0	0	0	0	0	13	0	0	0	0	0	0	0	0
SP314	Bacteria;Proteobacteria;Betaproteobacteria;Neisseriales;Neisseriaceae;Neisseria;elongata	0	0	0	0	0	0	0	225	0	0	0	0	0	0	0	30	0	0	0	0	0	0	0	10	0	0	0	0	0	0	0	0	0	0	0	0	0	0
SP32	Bacteria;Firmicutes;Negativicutes;Veillonellales;Veillonellaceae;Megasphaera;micronuciformis	0	0	0	0	0	0	0	0	220	0	0	0	0	21	0	0	0	0	0	0	0	3	0	0	0	0	0	0	0	9	0	0	0	0	0	0	0	0
SP33	Bacteria;Bacteroidetes;Bacteroidia;Bacteroidales;Prevotellaceae;Prevotella;sp. HMT315	0	0	204	9	0	76	0	0	36	0	0	0	0	0	10	0	0	0	0	10	0	0	0	0	0	0	0	0	0	0	0	0	0	0	0	0	0	0
SP334	Bacteria;Actinobacteria;Actinomycetia;Actinomycetales;Actinomycetaceae;Actinomyces;sp. HMT171	0	0	0	0	0	0	291	0	0	0	0	0	0	0	0	0	0	0	0	0	0	0	0	0	0	0	0	0	0	0	0	0	0	0	0	0	0	0
SP335	Bacteria;Bacteroidetes;Flavobacteriia;Flavobacteriales;Flavobacteriaceae;Capnocytophaga;sp. HMT864	0	0	0	0	0	0	0	0	136	0	0	0	0	0	0	0	0	0	0	0	0	0	0	0	0	0	0	0	0	0	0	0	0	0	0	0	0	0
SP336	Bacteria;Bacteroidetes;Bacteroidia;Bacteroidales;Prevotellaceae;Prevotella;sp. HMT443	0	0	0	0	0	0	0	0	0	0	0	0	0	0	1068	0	0	6	0	0	0	0	0	0	0	0	0	0	0	0	0	0	0	0	0	8	0	122
SP34	Bacteria;Firmicutes;Clostridia;Clostridiales;Lachnospiraceae_[XIV];Stomatobaculum;sp. HMT373	1697	0	0	0	462	0	167	167	0	0	0	0	0	0	238	0	0	0	0	0	51	544	0	0	0	0	0	0	0	55	0	0	0	0	0	0	0	311
SP341	Bacteria;Firmicutes;Negativicutes;Selenomonadales;Selenomonadaceae;Selenomonas;noxia	39	238	0	0	0	0	0	107	0	0	0	0	0	0	0	163	0	0	12	17	0	0	0	168	600	0	0	0	0	0	0	0	39	0	0	0	0	0
SP342	Bacteria;Bacteroidetes;Bacteroidia;Bacteroidales;Prevotellaceae;Prevotella;pallens	0	0	0	0	0	0	0	0	64	0	0	0	0	0	0	0	0	0	0	18	0	0	0	0	0	0	0	0	7	22	0	0	0	0	0	0	0	12
SP344	Eukaryota;Streptophyta;Pinopsida;Pinales;Pinaceae;Pinus;sylvestris	0	0	0	0	0	0	0	0	0	0	0	0	0	0	0	0	0	0	67	0	0	0	0	0	0	0	0	0	0	12	0	0	0	0	0	0	0	0
SP347	Bacteria;Actinobacteria;Coriobacteriia;Coriobacteriales;Coriobacteriaceae;Slackia;exigua	0	0	12	36	101	0	0	172	7	0	0	0	0	7	13	241	0	114	0	0	0	19	35	0	0	0	0	0	0	9	0	0	0	0	0	9	12	25
SP35	Bacteria;Bacteroidetes;Bacteroidia;Bacteroidales;Prevotellaceae;Prevotella;oris	0	0	205	0	0	246	0	1043	480	21	0	0	0	0	215	30	0	0	0	9	0	43	0	0	12	0	133	0	0	116	18	8266	0	0	0	0	0	16
SP350	Bacteria;Bacteroidetes;Bacteroidia;Bacteroidales;Prevotellaceae;Prevotella;sp. HMT515	0	0	0	0	0	0	0	130	135	0	0	33	0	0	0	12	0	0	0	0	0	0	0	0	0	0	0	0	0	0	0	0	0	0	0	0	0	0
SP353	Bacteria;Bacteroidetes;Bacteroidia;Bacteroidales;Prevotellaceae;Alloprevotella;sp. HMT473	0	0	0	0	0	0	0	0	20	0	0	0	0	0	0	0	0	0	0	0	0	0	0	157	0	0	0	0	0	0	0	0	0	2	0	0	0	0
SP354	Bacteria;Firmicutes;Bacilli;Bacillales;Gemellaceae;Gemella;haemolysans	0	0	0	139	0	77	0	0	32	0	0	0	0	0	0	10	21	0	4	0	306	0	0	72	14	0	0	11	30	0	16	0	0	0	0	0	0	0
SP355	Bacteria;Bacteroidetes;Bacteroidia;Bacteroidales;Prevotellaceae;Prevotella;oralis	0	0	139	0	0	29	0	0	182	0	212	0	3	0	25	0	0	0	0	12	0	0	0	0	0	0	0	0	0	0	0	0	0	0	0	69	0	301
SP356	Bacteria;Actinobacteria;Actinomycetia;Actinomycetales;Actinomycetaceae;Actinomyces;naeslundii	0	0	0	0	0	76	0	0	164	0	0	0	14	0	0	177	0	1432	19	14	0	0	0	62	0	0	0	0	0	52	0	0	0	0	0	0	0	0
SP357	Bacteria;Fusobacteria;Fusobacteria;Fusobacteriales;Fusobacteriaceae;Fusobacterium;necrophorum	0	0	0	0	0	0	0	0	0	0	0	0	0	0	0	0	0	0	0	0	0	0	0	0	0	0	33	0	0	0	0	0	0	17	795	0	0	0
SP358	Bacteria;Firmicutes;Clostridia;Eubacteriales;Peptostreptococcaceae;Romboutsia;timonensis	0	0	0	0	0	0	0	0	0	23	0	0	15	0	0	0	11	0	0	0	47	0	0	0	0	0	0	0	0	0	0	0	0	0	0	0	0	0
SP36	Bacteria;Synergistetes;Synergistia;Synergistales;Synergistaceae;Fretibacterium;fastidiosum	0	0	274	0	348	293	290	213	358	67	1548	0	0	0	499	514	0	226	128	83	0	36	20	0	0	0	0	28	0	0	0	0	0	0	0	284	10	182
SP361	Bacteria;Proteobacteria;Deltaproteobacteria;Desulfovibrionales;Desulfovibrionaceae;Bilophila;wadsworthia	0	0	0	0	0	0	0	0	0	0	0	0	0	0	0	0	0	0	0	0	10	0	0	0	0	0	0	0	0	0	0	0	0	0	0	0	0	54
SP362	Bacteria;Proteobacteria;Betaproteobacteria;Burkholderiales;Comamonadaceae;Ottowia;sp. HMT894	0	12	0	0	0	33	0	0	0	0	0	0	0	0	0	27	0	0	0	0	0	0	0	0	0	0	0	0	0	0	0	0	0	0	0	0	0	0
SP363	Bacteria;Firmicutes;Mollicutes;Mycoplasmatales;Mycoplasmataceae;Mycoplasma;faucium	0	0	120	0	0	0	62	0	0	0	0	0	0	0	0	0	0	0	0	0	0	0	0	0	0	0	0	0	0	0	0	11	0	0	0	0	0	0
SP365	Bacteria;Firmicutes;Negativicutes;Veillonellales;Veillonellaceae;Anaeroglobus;geminatus	0	0	100	0	165	0	95	131	121	0	152	0	0	0	0	23	0	0	0	0	13	0	0	0	0	0	0	0	0	0	7	0	0	0	0	29	0	0
SP366	Bacteria;Saccharibacteria_(TM7);Saccharibacteria_(TM7)_[C-1];Saccharibacteria_(TM7)_[O-1];Saccharibacteria_(TM7)_[F-1];Saccharibacteria_(TM7)_[G-1];bacterium HMT952	0	0	0	0	0	0	0	0	0	0	0	0	0	0	0	62	0	95	0	0	0	0	0	0	0	0	0	0	0	0	0	0	0	0	0	0	0	0
SP367	Bacteria;Actinobacteria;Coriobacteriia;Coriobacteriales;Atopobiaceae;Olsenella;uli	0	0	0	0	128	137	51	0	0	0	0	0	15	0	35	18	0	255	36	79	0	95	0	0	8	0	0	0	0	0	6	0	0	0	0	19	0	110
SP368	Eukaryota;Streptophyta;Magnoliopsida;Poales;Poaceae;Triticum;aestivum	0	0	0	0	0	0	0	0	0	0	0	0	0	0	0	0	0	0	0	0	31	0	0	0	49	0	0	0	0	0	0	0	0	0	0	0	0	0
SP37	Bacteria;Firmicutes;Bacilli;Lactobacillales;Aerococcaceae;Abiotrophia;defectiva	0	0	0	203	0	0	0	182	109	0	0	0	0	0	0	10	0	6	0	0	0	0	0	112	0	0	0	0	0	0	0	0	0	0	0	0	0	0
SP378	Bacteria;Proteobacteria;Gammaproteobacteria;Pasteurellales;Pasteurellaceae;Aggregatibacter;paraphrophilus	0	550	0	0	0	0	0	0	0	0	0	0	0	0	0	0	0	0	0	0	0	0	0	0	0	0	0	0	0	0	0	0	0	0	0	0	0	0
SP380	Bacteria;Actinobacteria;Actinomycetia;Actinomycetales;Actinomycetaceae;Actinomyces;sp. HMT169	0	0	0	0	0	292	158	0	0	14	0	15	0	0	0	20	0	347	0	0	0	0	0	102	0	0	0	0	0	0	0	0	0	0	0	0	0	0
SP384	Bacteria;Bacteroidetes;Bacteroidia;Bacteroidales;Porphyromonadaceae;Porphyromonas;pasteri	3	0	0	70	0	0	0	0	0	0	0	0	0	0	0	0	0	5	0	0	4	0	0	46	0	0	0	0	44	0	0	0	0	0	0	0	0	0
SP385	Bacteria;Fusobacteria;Fusobacteriia;Fusobacteriales;Leptotrichiaceae;Leptotrichia;sp. HMT225	0	0	0	70	0	0	0	155	0	0	0	0	0	0	0	200	0	0	0	0	0	0	0	154	0	0	0	0	0	0	0	0	0	0	0	0	0	0
SP388	Bacteria;Bacteroidetes;Flavobacteriia;Flavobacteriales;Flavobacteriaceae;Bergeyella;sp. HMT322	0	0	0	53	0	0	34	0	14	0	0	0	0	0	0	18	0	0	0	0	0	0	0	0	0	0	0	0	0	0	0	0	0	0	0	0	0	0
SP390	Bacteria;Bacteroidetes;Bacteroidia;Bacteroidales;Prevotellaceae;Alloprevotella;rava	0	0	57	31	0	65	11	0	0	0	0	0	0	0	28	0	0	0	0	9	0	0	0	0	0	0	0	0	0	13	0	0	0	0	0	0	0	80
SP393	Bacteria;Proteobacteria;Gammaproteobacteria;Moraxellales;Moraxellaceae;Acinetobacter;johnsonii	0	0	0	0	0	0	0	0	0	0	0	0	203	0	0	8	0	0	0	0	16	0	0	5	3	0	0	0	0	0	0	0	0	0	0	0	0	0
SP394	Bacteria;Proteobacteria;Gammaproteobacteria;Xanthomonadales;Xanthomonadaceae;Vulcaniibacterium;thermophilum	0	37	0	32	0	0	0	0	0	0	0	0	0	0	0	0	0	0	0	0	0	0	0	0	0	0	0	0	0	0	0	0	0	0	0	0	0	0
SP399	Bacteria;Actinobacteria;Actinomycetia;Actinomycetales;Actinomycetaceae;Actinomyces;timonensis	0	0	0	0	0	0	0	0	0	0	0	0	0	0	0	0	0	273	0	0	0	0	0	0	0	0	0	0	0	0	0	0	0	0	0	0	0	0
SP4	Bacteria;Fusobacteria;Fusobacteria;Fusobacteriales;Fusobacteriaceae;Fusobacterium;hwasookii	0	1078	0	0	0	3	0	17	0	0	0	0	0	0	0	0	0	0	0	0	0	0	0	0	0	0	0	0	0	0	0	0	0	0	0	0	0	0
SP400	Bacteria;Spirochaetes;Spirochaetia;Spirochaetales;Treponemataceae;Treponema;vincentii	0	0	139	0	133	204	0	0	0	0	0	0	0	329	0	0	0	0	0	0	0	0	0	0	0	0	0	0	0	0	0	0	0	0	0	0	0	0
SP403	Bacteria;Actinobacteria;Actinobacteria;Actinomycetales;Actinomycetaceae;Schaalia;sp. HMT178	0	0	0	0	0	0	0	0	0	0	0	0	0	7	0	0	0	0	0	0	0	0	0	139	0	0	0	0	0	0	0	0	0	0	0	0	0	0
SP404	Bacteria;Actinobacteria;Actinobacteria;Propionibacteriales;Propionibacteriaceae;Arachnia;propionica	0	0	0	0	0	0	0	0	0	0	0	0	166	93	0	0	0	112	0	0	0	0	0	0	0	0	0	0	0	0	0	0	7	0	0	0	0	0
SP405	Bacteria;Fusobacteria;Fusobacteriia;Fusobacteriales;Leptotrichiaceae;Leptotrichia;trevisanii	0	12	0	55	0	0	0	0	0	8	0	0	0	0	20	0	0	0	0	0	0	0	0	110	0	0	0	0	0	0	0	0	0	0	0	0	0	0
SP415	Bacteria;Fusobacteria;Fusobacteria;Fusobacteriales;Fusobacteriaceae;Fusobacterium;mortiferum	0	0	0	61	0	0	0	0	0	0	0	0	0	0	0	0	0	0	0	0	0	0	0	0	0	0	0	0	0	0	0	0	0	0	0	0	0	0
SP416	Bacteria;Firmicutes;Clostridia;Clostridiales;Peptostreptococcaceae_[XI];Peptostreptococcaceae_[XI][G-2];bacterium HMT091	49	0	141	0	36	73	59	32	28	0	66	20	0	0	11	8	0	9	0	4	0	7	0	0	0	0	0	0	0	0	0	0	0	0	0	0	0	0
SP418	Bacteria;Synergistetes;Synergistia;Synergistales;Synergistaceae;Fretibacterium;sp. HMT362	0	0	98	0	0	0	232	0	0	0	0	0	0	0	302	0	0	0	46	298	0	0	0	0	0	0	0	0	0	0	0	0	0	0	0	0	0	0
SP42	Bacteria;Actinobacteria;Actinobacteria;Actinomycetales;Actinomycetaceae;Schaalia;sp. HMT180	0	0	0	115	0	0	0	57	103	0	0	0	151	0	0	31	0	0	8	0	0	0	0	0	0	0	0	0	26	0	0	0	0	0	0	0	0	0
SP420	Bacteria;Saccharibacteria_(TM7);Saccharibacteria_(TM7)_[C-1];Saccharibacteria_(TM7)_[O-1];Saccharibacteria_(TM7)_[F-1];Saccharibacteria_(TM7)_[G-1];bacterium HMT869	0	0	0	0	0	0	0	0	0	0	0	0	0	0	0	0	0	48	0	18	0	0	0	0	0	0	0	0	0	0	0	0	0	0	0	0	0	0
SP422	Bacteria;Fusobacteria;Fusobacteriia;Fusobacteriales;Leptotrichiaceae;Leptotrichia;sp. HMT219	0	0	0	88	0	0	0	0	0	0	0	0	0	0	0	20	0	0	0	0	4	0	0	22	0	0	0	0	0	0	0	0	0	0	0	0	0	0
SP426	Bacteria;Spirochaetes;Spirochaetia;Spirochaetales;Treponemataceae;Treponema;sp. HMT239	0	0	0	0	0	0	153	0	0	0	0	0	0	0	0	0	0	0	0	0	0	0	0	0	0	0	0	0	0	0	0	0	0	0	0	0	0	0
SP428	Bacteria;Firmicutes;Negativicutes;Selenomonadales;Selenomonadaceae;Selenomonas;sp. HMT126	0	0	0	61	0	0	0	0	202	0	0	0	0	0	0	0	0	0	0	0	0	0	0	0	0	0	0	0	0	0	0	0	0	0	0	0	0	0
SP429	Bacteria;Bacteroidetes;Bacteroidia;Bacteroidales;Prevotellaceae;Prevotella;multiformis	0	0	0	0	0	0	0	0	0	0	0	0	0	0	146	0	0	0	0	0	0	0	0	0	0	0	0	0	0	0	0	0	0	0	0	0	0	0
SP43	Bacteria;Bacteroidetes;Bacteroidia;Bacteroidales;Prevotellaceae;Alloprevotella;tannerae	0	0	113	0	0	0	51	1250	842	23	0	0	0	0	1566	4	0	0	0	0	0	0	0	0	6	0	114	0	5	0	0	0	0	0	0	674	0	957
SP437	Bacteria;Firmicutes;Negativicutes;Selenomonadales;Selenomonadaceae;Selenomonas;sp. HMT136	0	0	0	0	0	0	0	0	124	0	0	0	0	0	0	0	0	0	0	0	0	0	0	0	0	0	0	0	0	0	0	0	0	0	0	0	0	0
SP438	Bacteria;Firmicutes;Clostridia;Clostridiales;Peptostreptococcaceae_[XI];Peptostreptococcaceae_[XI][G-1];bacterium HMT383	0	0	0	106	150	0	0	190	0	0	0	143	0	0	62	169	0	0	0	0	0	0	0	0	0	0	0	0	0	0	0	0	0	0	0	0	0	31
SP44	Bacteria;Proteobacteria;Deltaproteobacteria;Desulfobacterales;Desulfobulbaceae;Desulfobulbus;sp. HMT041	171	0	228	90	0	0	160	91	0	6	0	0	0	0	29	52	0	0	0	0	0	26	40	0	0	0	0	0	0	0	2	0	0	0	0	0	3	0
SP446	Bacteria;Spirochaetes;Spirochaetia;Spirochaetales;Treponemataceae;Treponema;sp. HMT249	0	0	0	0	0	0	106	0	0	0	0	0	0	0	0	0	0	0	0	0	0	0	0	0	0	0	0	0	0	0	0	0	0	0	0	0	0	14
SP447	Bacteria;Firmicutes;Bacilli;Lactobacillales;Streptococcaceae;Streptococcus;lactarius	0	66	0	0	0	0	0	39	0	0	0	0	0	0	0	51	0	0	0	0	0	0	0	0	0	0	0	0	0	0	0	0	0	0	0	0	0	0
SP448	Bacteria;Bacteroidetes;Bacteroidia;Bacteroidales;Prevotellaceae;Prevotella;veroralis	0	0	0	0	0	0	0	0	179	0	0	0	0	0	0	0	0	0	0	0	0	0	0	5	0	0	0	0	0	0	0	0	0	0	0	0	0	0
SP449	Bacteria;Fusobacteria;Fusobacteriia;Fusobacteriales;Leptotrichiaceae;Leptotrichia;hofstadii	0	0	0	0	0	0	0	0	0	0	0	0	0	0	0	423	0	0	0	0	0	0	0	220	0	0	0	0	0	0	0	0	0	0	0	0	0	0
SP45	Bacteria;Actinobacteria;Actinomycetia;Micrococcales;Micrococcaceae;Rothia;aeria	64	41	0	0	0	125	317	116	0	0	0	0	0	0	0	84	0	14	0	0	0	0	0	31	0	0	0	0	0	0	0	0	0	0	0	0	0	0
SP451	Bacteria;Firmicutes;Erysipelotrichi;Erysipelotrichales;Erysipelotrichaceae;Erysipelotrichaceae_[G-1];bacterium HMT904	0	0	0	0	0	90	0	103	0	0	365	31	0	0	35	0	0	0	0	0	0	19	0	0	0	0	0	0	0	16	0	0	0	0	0	0	0	0
SP452	Bacteria;Spirochaetes;Spirochaetia;Spirochaetales;Treponemataceae;Treponema;sp. HMT258	0	0	0	0	0	0	134	0	0	0	0	0	0	0	0	0	0	0	32	0	0	0	0	0	0	0	0	0	0	0	0	0	0	0	0	0	0	0
SP454	Bacteria;Firmicutes;Clostridia;Clostridiales;Ruminococcaceae;Ruminococcaceae_[G-1];bacterium HMT075	0	0	0	0	0	0	0	4	0	0	0	0	0	0	0	0	0	0	0	0	0	0	0	138	0	0	0	0	0	0	0	0	0	6	0	4	0	10
SP456	Bacteria;Fusobacteria;Fusobacteriia;Fusobacteriales;Leptotrichiaceae;Leptotrichia;sp. HMT215	0	0	0	0	0	0	0	0	127	0	0	0	0	0	0	0	0	0	0	0	41	0	0	114	6	0	0	0	0	0	0	0	0	0	0	0	0	5
SP460	Bacteria;Firmicutes;Clostridia;Eubacteriales;Lachnospiraceae;Roseburia;intestinalis	0	33	0	111	0	0	0	0	0	0	0	0	0	0	0	0	0	0	0	0	0	0	0	0	0	0	0	0	0	0	0	0	0	0	0	0	0	0
SP461	Bacteria;Actinobacteria;Actinomycetia;Micrococcales;Micrococcaceae;Rothia;dentocariosa	0	0	58	0	0	34	39	0	0	31	0	0	253	0	0	22	22	13	0	0	46	0	0	45	0	0	0	0	0	0	0	0	70	0	0	0	0	8
SP472	Bacteria;Firmicutes;Bacilli;Bacillales;Gemellaceae;Gemella;sanguinis	0	0	0	0	0	0	0	0	0	0	0	0	15	0	0	0	0	0	0	0	42	0	0	0	0	0	0	0	0	0	0	0	0	0	0	0	0	0
SP476	Bacteria;Firmicutes;Clostridia;Clostridiales;Lachnospiraceae_[XIV];Oribacterium;sp. HMT078	13	0	0	0	0	0	0	0	291	0	0	16	0	0	0	11	0	0	0	0	0	0	0	896	707	0	0	0	0	0	0	0	0	0	0	0	0	0
SP478	Bacteria;Firmicutes;Clostridia;Eubacteriales;Lachnospiraceae;Lachnospiraceae_[G-2];bacterium HMT088	0	0	0	0	0	0	0	0	0	0	0	0	0	0	0	0	0	0	0	0	0	0	0	35	43	0	0	0	0	0	0	0	0	0	0	0	0	0
SP48	Bacteria;Synergistetes;Synergistia;Synergistales;Synergistaceae;Fretibacterium;sp. HMT360	171	0	0	0	201	65	121	0	260	106	2139	0	36	6028	37	33	3	847	0	507	0	0	365	0	25	0	32	64	732	11	35	0	0	0	0	615	16	408
SP480	Bacteria;Proteobacteria;Betaproteobacteria;Burkholderiales;Comamonadaceae;Comamonas;denitrificans	0	85	4	0	0	0	0	0	2	0	0	0	0	0	0	0	0	0	0	0	0	0	0	0	0	0	0	0	0	0	0	0	0	0	0	0	0	0
SP483	Bacteria;Firmicutes;Clostridia;Eubacteriales;Lachnospiraceae;Lachnospiraceae_[G-3];bacterium HMT100	0	0	0	89	0	0	0	42	0	0	0	0	0	3	0	0	0	0	0	0	0	0	0	82	0	0	0	0	0	0	0	0	0	0	0	0	0	0
SP484	Bacteria;Spirochaetes;Spirochaetia;Spirochaetales;Treponemataceae;Treponema;amylovorum	0	0	54	0	0	0	0	0	164	0	0	0	0	0	0	0	0	0	0	0	0	0	0	0	0	0	0	0	0	0	0	0	0	0	0	0	0	75
SP488	Bacteria;Firmicutes;Clostridia;Clostridiales;Peptostreptococcaceae_[XI];Peptostreptococcaceae_[XI][G-7];bacterium HMT081	70	0	0	0	0	0	173	0	0	0	0	0	0	0	0	0	0	0	0	0	0	0	0	0	0	0	0	0	0	0	0	25	0	0	0	0	0	0
SP49	Bacteria;Firmicutes;Clostridia;Clostridiales;Peptoniphilaceae;Parvimonas;micra	0	0	144	119	0	0	179	119	151	23	11	225	31	0	63	345	4903	17	6	42	0	239	0	0	0	0	0	0	0	14	0	4	0	12	0	0	0	16
SP497	Bacteria;Firmicutes;Clostridia;Clostridiales;Peptostreptococcaceae_[XI];Peptostreptococcaceae_[XI][G-4];bacterium HMT369	156	0	110	27	91	161	108	0	56	59	53	14	0	0	0	7	0	53	52	7	0	0	13	0	0	0	0	0	6	6	0	0	0	0	0	0	0	21
SP499	Bacteria;Bacteroidetes;Bacteroidia;Bacteroidales;Prevotellaceae;Prevotella;oulorum	0	0	0	0	0	0	0	248	136	0	0	0	0	0	0	0	0	0	0	0	0	0	0	0	0	0	0	0	0	0	0	0	0	0	0	0	0	0
SP5	Bacteria;Proteobacteria;Betaproteobacteria;Burkholderiales;Burkholderiaceae;Lautropia;mirabilis	39	0	0	0	0	107	206	656	0	0	0	0	0	0	0	106	0	42	0	0	0	0	0	35	0	0	0	0	0	34	0	0	0	0	0	0	0	0
SP50	Bacteria;Bacteroidetes;Bacteroidia;Bacteroidales;Prevotellaceae;Prevotella;micans	0	0	47	0	0	0	0	0	327	0	0	0	0	0	0	0	0	0	0	0	0	0	0	24	0	0	0	0	0	11	0	0	0	0	0	0	0	11
SP500	Bacteria;Proteobacteria;Gammaproteobacteria;Xanthomonadales;Xanthomonadaceae;Pseudoxanthomonas;japonensis	0	0	0	0	0	0	0	0	0	0	0	0	0	0	0	0	0	0	0	0	0	0	0	0	0	0	0	0	0	0	0	15	0	73	0	0	125	0
SP509	Bacteria;Firmicutes;Negativicutes;Veillonellales;Veillonellaceae;Veillonellaceae_[G-1];bacterium HMT135	0	0	115	0	0	0	4	0	28	0	0	0	0	0	0	0	0	0	0	0	0	0	0	0	0	0	0	0	0	0	0	0	0	0	0	0	0	0
SP51	Bacteria;Actinobacteria;Actinomycetia;Micrococcales;Micrococcaceae;Rothia;mucilaginosa	0	0	0	0	0	0	0	0	0	51	13	0	378	0	0	0	0	0	0	10	110	0	0	0	28	0	0	0	5	15	6	0	0	0	0	0	6	45
SP511	Bacteria;Proteobacteria;Alphaproteobacteria;Rhizobiales;Bradyrhizobiaceae;Bosea;lathyri	0	0	0	0	0	0	0	0	0	0	0	219	0	0	0	0	0	0	0	0	0	0	0	0	0	0	37	0	0	0	0	0	0	0	0	0	384	0
SP512	Eukaryota;Streptophyta;Magnoliopsida;Ericales;Actinidiaceae;Actinidia;eriantha	0	0	0	0	0	0	0	0	0	11	0	0	0	0	0	0	0	0	17	0	0	0	0	0	0	0	0	0	0	0	0	0	0	0	0	4	0	61
SP513	Bacteria;Bacteroidetes;Flavobacteriia;Flavobacteriales;Flavobacteriaceae;Capnocytophaga;sp. HMT336	0	0	0	0	0	0	0	59	0	0	0	0	0	0	0	0	0	0	0	0	0	0	0	0	0	0	0	0	0	0	0	0	0	0	0	0	0	0
SP519	Bacteria;Fusobacteria;Fusobacteriia;Fusobacteriales;Leptotrichiaceae;Leptotrichia;sp. HMT417	0	0	0	0	0	0	0	0	126	0	0	0	0	0	0	0	0	0	0	0	0	0	0	0	0	0	0	0	0	0	0	3	0	0	0	0	0	0
SP52	Bacteria;Actinobacteria;Coriobacteriia;Coriobacteriales;Coriobacteriaceae;Atopobium;sp. HMT199	0	0	120	0	0	0	0	0	0	0	0	0	0	0	12	0	0	0	28	0	0	67	0	0	0	0	2	0	0	10	0	0	0	0	0	0	0	138
SP524	Bacteria;Proteobacteria;Betaproteobacteria;Neisseriales;Neisseriaceae;Neisseria;perflava	0	0	0	0	0	0	0	44	0	0	0	0	0	0	0	0	0	0	0	0	49	0	0	0	0	0	0	0	0	0	0	0	0	0	0	0	0	0
SP525	Bacteria;Proteobacteria;Betaproteobacteria;Neisseriales;Neisseriaceae;Neisseria;cinerea	0	0	0	0	0	0	0	0	0	0	3	0	0	0	0	0	78	1	0	0	0	0	0	0	0	0	0	0	0	0	0	0	0	0	0	0	0	0
SP526	Bacteria;Proteobacteria;Epsilonproteobacteria;Campylobacterales;Campylobacteraceae;Campylobacter;concisus	0	0	0	0	0	0	0	0	52	0	0	0	0	0	0	0	0	0	0	0	0	0	0	31	0	0	0	0	0	13	0	0	0	0	0	0	0	0
SP531	Bacteria;Spirochaetes;Spirochaetia;Spirochaetales;Treponemataceae;Treponema;sp. HMT234	0	0	31	131	0	0	0	0	0	0	0	0	0	0	0	0	0	0	0	0	0	0	0	0	0	0	0	0	0	0	0	0	0	0	0	0	0	0
SP532	Bacteria;Saccharibacteria_(TM7);Saccharibacteria_(TM7)_[C-1];Saccharibacteria_(TM7)_[O-1];Saccharibacteria_(TM7)_[F-1];Saccharibacteria_(TM7)_[G-1];bacterium HMT349	0	0	0	0	0	0	0	0	53	0	0	0	0	0	0	15	0	0	0	0	0	0	0	0	0	0	0	0	0	0	0	0	0	0	0	0	0	0
SP533	Bacteria;Actinobacteria;Actinomycetia;Actinomycetales;Actinomycetaceae;Actinomyces;dentalis	0	0	0	78	0	0	0	0	79	0	0	0	0	0	0	8	0	0	0	0	0	0	0	13	0	0	0	0	0	0	0	0	0	0	0	0	0	0
SP536	Bacteria;Actinobacteria;Actinomycetia;Actinomycetales;Actinomycetaceae;Actinomyces;massiliensis	0	0	0	0	0	139	153	15	0	0	0	0	0	0	0	70	0	292	0	0	0	0	0	52	0	0	0	0	0	0	0	0	0	0	0	0	8	0
SP537	Bacteria;Firmicutes;Bacilli;Lactobacillales;Streptococcaceae;Streptococcus;anginosus	0	0	0	238	0	0	0	0	0	0	0	0	0	0	0	39	0	0	0	0	0	50	0	0	0	0	0	0	0	0	0	0	165	0	0	0	0	0
SP538	Bacteria;Proteobacteria;Gammaproteobacteria;Pasteurellales;Pasteurellaceae;Haemophilus;haemolyticus	0	0	0	0	0	0	0	0	0	0	61	0	0	0	0	0	0	0	0	0	0	0	0	0	0	0	0	0	0	0	0	0	0	0	0	0	0	0
SP549	Bacteria;Actinobacteria;Coriobacteriia;Coriobacteriales;Atopobiaceae;Olsenella;sp. HMT807	0	0	0	28	0	0	0	0	34	0	0	10	0	0	0	0	0	0	0	0	6	0	0	0	0	0	0	0	0	0	0	0	0	0	0	0	0	0
SP563	Bacteria;Spirochaetes;Spirochaetia;Spirochaetales;Treponemataceae;Treponema;lecithinolyticum	0	0	166	184	0	0	96	0	134	21	0	0	0	1010	0	84	0	0	60	0	0	0	0	0	0	0	0	0	25	0	0	0	0	0	0	123	0	0
SP589	Bacteria;Fusobacteria;Fusobacteriia;Fusobacteriales;Leptotrichiaceae;Leptotrichia;hongkongensis	8	0	0	0	0	43	0	0	0	0	0	0	0	0	0	55	0	0	0	0	0	0	0	0	0	0	0	0	0	0	0	0	0	0	0	0	0	0
SP602	Bacteria;Proteobacteria;Gammaproteobacteria;Pseudomonadales;Pseudomonadaceae;Stutzerimonas;stutzeri	0	0	0	70	0	0	0	0	0	0	0	0	0	0	0	0	0	0	0	0	21	0	0	0	0	0	0	0	0	0	0	0	0	0	0	0	0	0
SP603	Bacteria;Bacteroidetes;Flavobacteriia;Flavobacteriales;Flavobacteriaceae;Capnocytophaga;leadbetteri	0	0	0	91	0	56	0	0	0	0	0	3	0	0	0	15	0	0	0	0	0	0	0	87	0	0	0	0	12	0	0	0	0	0	0	0	0	19
SP61	Bacteria;Bacteroidota;Bacteroidia;Bacteroidales;Bacteroidaceae;Phocaeicola;vulgatus	0	36	0	211	28	0	0	0	0	0	0	0	6	0	0	0	0	0	0	0	0	0	0	0	0	0	0	0	13	0	0	0	0	0	0	0	0	0
SP612	Bacteria;Firmicutes;Bacilli;Lactobacillales;Streptococcaceae;Streptococcus;sp. HMT074	0	0	0	0	0	0	0	281	0	0	0	17	0	0	0	54	0	0	0	0	174	0	0	0	0	0	0	0	0	0	0	0	0	0	0	0	0	0
SP615	Bacteria;Firmicutes;Clostridia;Eubacteriales;Lachnospiraceae;Blautia;wexlerae	0	0	0	116	0	0	0	0	0	0	0	0	0	0	0	0	0	0	0	0	0	0	0	0	0	0	0	0	0	0	0	0	0	0	0	0	0	0
SP62	Bacteria;Fusobacteria;Fusobacteria;Fusobacteriales;Fusobacteriaceae;Fusobacterium;sp. HMT203	0	0	0	0	0	0	0	0	0	28	0	0	0	0	0	0	0	0	0	0	0	0	0	0	0	0	0	0	0	0	0	0	0	0	3452	0	0	0
SP627	Bacteria;Bacteroidetes;Bacteroidia;Bacteroidales;Bacteroidaceae;Bacteroides;stercoris	0	0	0	87	0	0	0	0	0	0	0	0	0	0	0	0	0	0	0	0	0	0	0	0	0	0	0	0	0	0	0	0	0	0	0	0	0	0
SP629	Bacteria;Firmicutes;Clostridia;Clostridiales;Peptoniphilaceae;Peptoniphilus;coxii	0	0	0	0	0	0	0	0	0	0	0	0	0	700	0	0	0	0	0	0	0	0	0	0	0	0	0	0	0	0	0	0	0	0	0	0	0	0
SP63	Bacteria;Firmicutes;Erysipelotrichi;Erysipelotrichales;Erysipelotrichaceae;Erysipelotrichaceae_[G-1];bacterium HMT905	0	0	38	0	0	0	0	133	62	0	99	0	0	0	0	3	0	0	0	0	0	0	0	0	0	0	0	0	0	0	0	0	0	0	0	0	0	80
SP633	Bacteria;Saccharibacteria_(TM7);Saccharibacteria_(TM7)_[C-1];Saccharibacteria_(TM7)_[O-1];Saccharibacteria_(TM7)_[F-1];Saccharibacteria_(TM7)_[G-1];bacterium HMT347	0	0	0	0	0	104	0	16	0	0	0	0	0	0	0	15	0	0	0	0	0	0	0	19	0	0	0	0	0	0	0	0	0	0	0	0	0	0
SP64	Bacteria;Spirochaetes;Spirochaetia;Spirochaetales;Treponemataceae;Treponema;socranskii	212	0	257	152	107	422	254	215	512	0	245	26	0	180	175	165	0	290	25	0	0	15	0	440	265	0	0	49	0	0	4	0	0	0	0	65	0	100
SP645	Bacteria;Firmicutes;Clostridia;Clostridiales;Lachnospiraceae_[XIV];Johnsonella;ignava	0	0	0	0	0	0	53	0	0	0	0	0	0	0	0	0	0	0	0	0	0	0	0	61	0	0	0	0	0	0	0	0	0	0	0	0	0	0
SP652	Bacteria;Proteobacteria;Alphaproteobacteria;Sphingomonadales;Sphingomonadaceae;Sphingobium;xenophagum	0	0	0	0	0	0	0	0	0	0	0	0	0	0	0	0	0	0	0	0	0	0	0	0	0	0	0	0	0	0	0	276	0	0	0	43	453	0
SP655	Bacteria;Firmicutes;Negativicutes;Selenomonadales;Selenomonadaceae;Selenomonas;flueggei	0	0	0	0	0	0	0	0	0	0	0	0	0	0	0	0	243	0	0	0	0	0	0	0	0	0	0	0	0	0	0	0	0	0	0	0	0	0
SP658	Bacteria;Actinobacteria;Actinomycetia;Corynebacteriales;Corynebacteriaceae;Corynebacterium;pilbarense	0	0	0	107	0	0	0	0	0	0	0	0	0	0	0	0	0	0	0	0	0	0	0	0	0	0	0	0	0	0	0	0	0	0	0	0	0	0
SP66	Bacteria;Chloroflexi;Anaerolineae;Anaerolineales;Anaerolineaceae;Anaerolineae_[G-1];bacterium HMT439	665	0	0	0	0	310	276	102	0	0	0	84	0	0	49	502	0	0	0	0	0	0	101	0	0	0	0	4	0	0	0	0	0	0	0	2	13	104
SP663	Bacteria;Proteobacteria;Gammaproteobacteria;Pasteurellales;Pasteurellaceae;Aggregatibacter;sp. HMT898	0	0	0	61	0	0	0	0	0	0	0	0	0	0	0	0	0	0	0	0	0	0	0	0	0	0	0	0	0	0	0	0	0	0	0	0	0	0
SP667	Bacteria;Verrucomicrobia;Verrucomicrobiae;Verrucomicrobiales;Akkermansiaceae;Akkermansia;muciniphila	0	0	0	0	0	0	0	0	0	49	34	0	164	22	0	0	43	0	60	51	316	28	0	67	61	0	0	0	5	19	0	0	0	0	0	0	0	0
SP67	Bacteria;Bacteroidetes;Flavobacteriia;Flavobacteriales;Flavobacteriaceae;Capnocytophaga;granulosa	13	0	0	34	0	119	0	80	0	0	0	9	0	0	0	33	0	0	0	0	0	0	0	270	0	0	0	0	0	0	0	0	0	0	0	0	0	0
SP670	Bacteria;Proteobacteria;Alphaproteobacteria;Sphingomonadales;Sphingomonadaceae;Sphingomonas;koreensis	0	0	0	0	0	0	0	0	0	0	0	0	0	0	0	0	0	0	0	0	0	0	0	0	0	0	0	0	0	0	0	0	0	126	0	0	0	0
SP672	Bacteria;Firmicutes;Clostridia;Eubacteriales;Eubacteriaceae;Pseudoramibacter;alactolyticus	0	0	41	0	48	0	0	0	0	10	0	0	0	0	76	161	0	0	0	51	12	324	0	0	0	0	0	0	0	0	2	0	0	0	0	4	29	551
SP673	Bacteria;Actinobacteria;Actinomycetia;Micrococcales;Micrococcaceae;Arthrobacter;bussei	0	0	0	0	0	0	0	0	0	0	0	0	0	0	0	0	0	0	24	0	0	0	0	0	47	0	0	0	0	0	0	0	0	0	0	0	0	0
SP674	Bacteria;Firmicutes;Clostridia;Eubacteriales;Lachnospiraceae;Blautia;glucerasea	0	0	0	0	0	0	0	0	0	0	0	0	33	0	0	0	0	0	0	0	52	0	0	0	29	0	0	0	0	0	0	0	0	0	0	0	0	0
SP677	Bacteria;Firmicutes;Clostridia;Eubacteriales;Lachnospiraceae;Blautia;faecicola	0	0	0	0	0	0	0	0	0	57	57	0	289	43	0	0	74	0	73	43	444	64	0	132	158	0	0	0	0	15	0	0	0	0	0	0	0	0
SP679	Bacteria;Proteobacteria;Alphaproteobacteria;Hyphomicrobiales;Phreatobacteraceae;Phreatobacter;stygius	0	0	0	0	0	0	0	0	0	0	0	185	0	0	0	0	0	0	0	0	0	0	24	0	0	0	33	0	0	0	0	0	0	0	0	0	0	0
SP68	Bacteria;Firmicutes;Negativicutes;Veillonellales;Veillonellaceae;Veillonellaceae_[G-1];bacterium HMT483	0	0	0	0	0	0	105	0	21	0	0	0	0	0	0	0	0	0	0	0	0	0	0	0	0	0	0	0	0	0	0	0	0	0	0	0	0	0
SP684	Bacteria;Actinobacteria;Actinomycetia;Actinomycetales;Actinomycetaceae;Actinomyces;israelii	0	0	0	0	0	0	0	0	0	0	0	0	0	0	0	93	0	0	0	0	0	0	0	0	0	0	0	0	0	0	0	0	0	0	0	0	0	0
SP69	Bacteria;Bacteroidetes;Flavobacteriia;Flavobacteriales;Flavobacteriaceae;Capnocytophaga;sp. HMT902	34	0	0	0	0	0	0	0	71	0	0	0	0	0	0	0	0	0	0	0	0	0	0	0	0	0	0	0	0	0	0	0	0	0	0	30	0	0
SP699	Bacteria;Spirochaetes;Spirochaetia;Spirochaetales;Treponemataceae;Treponema;putidum	0	0	0	0	0	0	0	0	0	0	0	0	0	0	37	0	0	0	0	0	0	0	0	0	0	0	0	0	0	0	0	0	0	0	0	0	0	58
SP7	Bacteria;Bacteroidetes;Bacteroidia;Bacteroidales;Porphyromonadaceae;Porphyromonas;endodontalis	0	0	16184	198	0	998	392	13789	162	13	0	394	3	4351	0	393	0	520	2209	15	13	242	0	0	0	0	116	0	5	639	139	0	5	4	0	992	0	392
SP70	Bacteria;Firmicutes;Negativicutes;Veillonellales;Veillonellaceae;Veillonellaceae_[G-1];bacterium HMT155	0	0	0	130	0	0	0	0	226	0	31	0	0	0	0	0	0	11	0	0	0	0	0	0	0	0	0	0	0	0	0	0	0	0	0	0	0	0
SP707	Bacteria;Spirochaetes;Spirochaetia;Spirochaetales;Treponemataceae;Treponema;sp. HMT253	0	0	0	150	0	0	0	0	0	0	0	0	0	0	0	0	0	0	0	0	0	0	0	0	0	0	0	0	0	0	0	0	0	0	0	0	0	0
SP71	Bacteria;Bacteroidetes;Bacteroidia;Bacteroidales;Prevotellaceae;Prevotella;denticola	0	0	14	0	0	39	0	0	272	0	0	0	0	0	0	134	0	0	0	0	0	0	0	0	0	0	0	0	0	0	0	0	0	0	0	0	0	0
SP710	Bacteria;Firmicutes;Clostridia;Eubacteriales;Lachnospiraceae;Blautia;caecimuris	0	0	0	0	0	0	0	0	0	31	16	0	87	33	0	0	28	0	18	36	92	43	0	39	0	0	0	0	0	0	0	0	0	0	0	0	0	0
SP713	Bacteria;Firmicutes;Bacilli;Lactobacillales;Enterococcaceae;Enterococcus;faecalis	0	0	0	0	0	0	0	0	0	0	0	77	0	0	0	0	0	0	0	0	0	0	132	0	0	0	0	178	0	0	0	0	0	0	0	0	52	0
SP719	Bacteria;Firmicutes;Clostridia;Clostridiales;Lachnospiraceae_[XIV];Catonella;sp. HMT451	0	0	0	0	0	0	24	0	0	0	0	0	0	0	0	0	0	0	0	0	0	37	0	0	0	0	0	0	0	0	0	0	0	0	0	34	0	0
SP72	Bacteria;Synergistetes;Synergistia;Synergistales;Dethiosulfovibrionaceae;Pyramidobacter;piscolens	0	0	0	0	1666	0	0	0	0	4	0	0	0	12	632	0	0	0	316	0	0	1483	0	0	133	0	0	0	0	0	0	0	0	0	0	0	0	0
SP720	Bacteria;Firmicutes;Erysipelotrichia;Erysipelotrichales;Erysipelotrichaceae;Erysipelatoclostridium;ramosum	0	0	0	0	0	0	0	0	0	10	6	0	9	0	0	0	6	0	0	0	35	0	0	5	11	0	0	0	0	4	0	0	0	0	0	0	0	0
SP74	Bacteria;Bacteroidetes;Bacteroidia;Bacteroidales;Prevotellaceae;Prevotella;sp. HMT472	0	0	0	0	0	0	0	0	0	0	0	0	0	0	0	38	0	0	0	0	0	0	0	80	19	0	0	0	30	0	0	65	0	0	0	0	0	0
SP740	Bacteria;Spirochaetes;Spirochaetia;Spirochaetales;Treponemataceae;Treponema;sp. HMT236	0	0	0	0	0	0	72	0	0	0	0	0	0	0	0	0	0	0	0	0	0	0	0	0	0	0	0	0	0	0	0	0	0	0	0	0	0	0
SP75	Bacteria;Bacteroidetes;Bacteroidia;Bacteroidales;Prevotellaceae;Prevotella;sp. HMT304	1806	0	0	65	0	0	306	0	0	0	0	0	0	0	0	0	0	0	46	9	0	0	0	0	0	0	0	0	0	0	0	0	0	0	0	0	0	0
SP756	Bacteria;Firmicutes;Clostridia;Eubacteriales;Lachnospiraceae;Anaerostipes;hadrus	0	0	0	59	0	0	0	0	0	0	0	0	0	0	0	0	0	0	0	0	0	0	0	0	0	0	0	0	0	0	0	0	0	0	0	0	0	0
SP757	Bacteria;Bacteroidetes;Bacteroidetes_[C-1];Bacteroidetes_[O-1];Bacteroidetes_[F-1];Bacteroidetes_[G-3];bacterium HMT436	0	0	0	0	0	0	0	0	0	0	0	0	0	0	0	0	0	0	0	0	0	0	0	0	0	0	0	0	0	0	0	0	0	0	0	0	0	57
SP760	Bacteria;Bacteroidetes;Bacteroidia;Bacteroidales;Prevotellaceae;Prevotella;salivae	0	0	0	0	0	0	0	0	136	0	0	0	0	0	0	0	0	0	0	0	0	0	0	0	0	0	0	0	0	0	0	0	0	0	0	0	0	0
SP764	Bacteria;Spirochaetes;Spirochaetia;Spirochaetales;Treponemataceae;Treponema;sp. HMT238	0	0	0	0	0	0	140	0	0	0	0	0	0	0	0	0	0	0	0	0	0	0	0	0	0	0	0	0	0	0	0	0	0	0	0	0	0	0
SP8	Bacteria;Bacteroidetes;Bacteroidia;Bacteroidales;Porphyromonadaceae;Tannerella;forsythia	8632	0	172	554	0	761	1080	0	0	2	0	281	70	2686	0	1094	0	3642	106	169	0	0	335	0	13	0	0	628	0	12	58	0	0	0	0	4193	34	366
SP800	Bacteria;Firmicutes;Clostridia;Clostridiales;Peptostreptococcaceae_[XI];Peptostreptococcaceae_[XI][G-5];bacterium HMT493	0	0	0	0	0	0	0	0	0	0	0	0	0	0	0	0	0	0	79	0	0	0	0	0	0	0	0	0	0	0	0	0	0	0	0	0	0	0
SP81	Bacteria;Firmicutes;Clostridia;Eubacteriales;Lachnospiraceae;Butyrivibrio;sp. HMT080	0	0	312	0	0	0	0	0	0	0	0	0	0	0	0	0	0	0	0	0	0	0	0	0	0	0	0	0	0	18	0	0	0	0	0	0	0	0
SP82	Bacteria;Firmicutes;Clostridia;Clostridiales;Peptococcaceae;Peptococcus;sp. HMT167	0	0	0	0	0	85	91	32	12	0	0	0	0	0	0	0	0	0	0	0	0	0	0	0	0	0	0	0	0	0	0	0	0	0	0	0	0	0
SP83	Bacteria;Bacteroidetes;Bacteroidia;Bacteroidales;Prevotellaceae;Prevotella;sp. HMT317	0	1251	0	0	0	0	0	0	670	0	0	0	0	0	0	0	0	0	0	0	0	0	0	559	116	0	0	0	0	0	0	0	0	0	0	0	0	0
SP84	Bacteria;Bacteroidetes;Bacteroidia;Bacteroidales;Bacteroidales_[F-2];Bacteroidales_[G-2];bacterium HMT274	209	884	198	525	0	43	207	234	0	0	0	0	62	4846	0	9	5	0	384	0	0	5	0	36	3	0	0	111	2	0	0	0	0	0	0	107	0	0
SP85	Bacteria;Firmicutes;Clostridia;Eubacteriales;Oscillospiraceae;Ruminococcus;callidus	0	0	0	88	0	0	0	0	0	0	0	0	0	0	0	0	0	0	0	0	0	0	0	0	0	0	0	0	0	0	0	0	0	0	0	0	0	0
SP86	Bacteria;Spirochaetes;Spirochaetia;Spirochaetales;Treponemataceae;Treponema;denticola	368	0	235	246	248	316	708	0	193	0	0	126	0	466	196	0	0	292	89	0	0	0	0	0	0	0	0	0	0	0	0	0	0	0	2	147	0	178
SP88	Bacteria;Proteobacteria;Gammaproteobacteria;Cardiobacteriales;Cardiobacteriaceae;Cardiobacterium;hominis	11	0	0	0	0	59	0	17	0	0	0	0	0	0	0	163	0	0	0	0	0	0	0	90	0	0	0	0	0	0	0	0	0	0	0	0	0	0
SP9	Bacteria;Firmicutes;Negativicutes;Veillonellales;Veillonellaceae;Veillonellaceae_[G-1];bacterium HMT129	295	0	0	0	0	0	0	131	124	0	67	0	0	0	0	0	0	0	0	0	0	0	0	0	0	0	0	0	0	0	0	21	0	0	0	0	0	0
SP92	Bacteria;Actinobacteria;Actinomycetia;Actinomycetales;Propionibacteriaceae;Cutibacterium;acnes	16	12	18	48	0	0	0	0	0	0	0	13	0	0	0	0	0	92	0	0	0	0	0	0	0	0	0	0	0	0	0	0	0	0	0	7	3	12
SP93	Bacteria;Fusobacteria;Fusobacteria;Fusobacteriales;Fusobacteriaceae;Fusobacterium;nucleatum_subsp._vincentii	0	0	7281	134	0	8422	1682	0	6781	10	0	0	0	0	29	275	918	0	0	0	18	5	0	0	0	0	247	153	0	53	17	0	676	0	0	0	0	0
SP94	Bacteria;Bacteroidetes;Bacteroidia;Bacteroidales;Prevotellaceae;Prevotella;koreensis	0	0	0	0	0	957	0	0	0	0	0	0	0	0	61	0	0	0	0	0	0	55	0	0	0	0	0	0	0	0	0	0	0	0	0	0	0	0
SP95	Bacteria;Bacteroidetes;Flavobacteriia;Flavobacteriales;Flavobacteriaceae;Capnocytophaga;sp. HMT332	0	0	0	0	0	0	0	0	0	0	0	0	0	0	3	0	0	0	0	0	0	0	0	107	0	0	0	0	0	0	0	0	0	0	0	0	0	5
SP96	Bacteria;Spirochaetes;Spirochaetia;Spirochaetales;Treponemataceae;Treponema;parvum	0	0	55	0	43	76	114	0	28	0	61	0	0	15	18	20	0	0	5	0	0	0	0	0	0	0	0	8	0	0	0	0	0	0	0	0	0	8
SP99	Bacteria;Proteobacteria;Gammaproteobacteria;Moraxellales;Moraxellaceae;Psychrobacter;sanguinis	0	0	0	0	0	0	0	0	0	0	0	0	0	0	0	0	0	0	0	0	0	0	0	0	0	0	0	0	0	0	0	0	10650	0	0	0	0	0
SPN10	Bacteria;Firmicutes;Clostridia;Clostridiales;Lachnospiraceae_[XIV];Oribacterium;sp. HMT078 nov_97.525%	0	0	0	0	0	0	0	514	0	0	0	0	0	0	11	0	0	7797	0	0	0	50	0	0	0	0	0	0	0	0	0	0	0	0	0	0	0	0
SPN13	Bacteria;Firmicutes;Tissierellia;Tissierellales;Peptoniphilaceae;Murdochiella;massiliensis_nov_92.574%	0	0	0	0	0	0	0	0	0	0	0	0	0	7	621	0	0	0	0	0	0	0	0	0	0	0	0	0	0	0	0	0	0	0	0	0	0	0
SPN19	Bacteria;Bacteroidota;Bacteroidia;Bacteroidales;Barnesiellaceae;Coprobacter;secundus_nov_84.516%	0	0	0	0	83	0	0	0	0	0	0	0	0	0	0	0	0	0	0	0	0	0	0	0	0	0	0	0	0	0	0	0	0	0	0	0	0	0
SPN24	Bacteria;Firmicutes;Clostridia;Eubacteriales;Oscillospiraceae;Ruminococcoides;bili_nov_93.596%	0	0	0	0	0	0	0	0	0	0	0	0	0	0	0	0	17	0	8	12	42	0	0	0	3	0	0	0	0	0	0	0	0	0	0	0	0	0
SPN28	Bacteria;Bacteroidetes;Bacteroidia;Bacteroidales;Bacteroidaceae;Bacteroides;zoogleoformans_nov_92.826%	103	0	88	0	245	0	0	0	0	0	0	0	0	0	23	0	0	0	0	0	0	0	0	0	0	0	0	0	0	0	0	0	0	0	0	0	3	6
SPN29	Bacteria;Proteobacteria;Betaproteobacteria;Neisseriales;Neisseriaceae;Kingella;sp. HMT932 nov_96.253%	0	18	0	0	0	0	0	0	0	0	0	0	0	0	0	0	0	58	0	0	0	0	0	0	0	0	0	0	0	0	0	0	0	0	0	0	0	0
SPN30	Bacteria;Bacteroidetes;Bacteroidia;Bacteroidales;Prevotellaceae;Prevotella;oris_nov_97.826%	0	0	0	0	0	0	0	0	76	0	0	0	0	0	0	0	0	0	0	0	0	0	0	0	0	0	0	0	0	0	0	0	0	0	0	0	0	0
SPN39	Bacteria;Firmicutes;Clostridia;Eubacteriales;Clostridiaceae;Alkaliphilus;metalliredigens_nov_76.549%	0	0	0	70	0	0	0	0	0	0	0	0	0	0	0	0	0	0	0	0	0	0	0	0	0	0	0	0	0	0	0	0	0	0	0	0	0	0
SPN40	Bacteria;Actinobacteria;Thermoleophilia;Solirubrobacterales;Solirubrobacteraceae;Solirubrobacter;ginsenosidimutans_nov_92.757%	0	0	0	0	0	0	0	0	0	0	0	0	60	0	0	0	0	0	0	0	0	0	0	0	0	0	0	0	0	0	0	0	0	0	0	0	0	0
SPN41	Eukaryota;Streptophyta;Magnoliopsida;Poales;Poaceae;Triticum;aestivum_nov_87.097%	0	0	0	0	0	0	0	0	0	0	0	0	0	0	0	0	0	0	378	0	0	0	0	0	64	0	0	0	0	0	0	0	0	0	0	0	0	0
SPN9	Bacteria;Bacteroidetes;Bacteroidia;Bacteroidales;Prevotellaceae;Prevotella;salivae_nov_97.826%	0	0	0	0	0	0	0	0	85	0	0	0	0	0	0	0	0	0	0	0	0	0	0	0	0	0	0	0	0	0	0	0	0	0	0	0	0	0
SPP103	Bacteria;Proteobacteria;Alphaproteobacteria;Sphingomonadales;Sphingomonadaceae;Sphingomonas;multispecies_spp103_2	0	0	0	0	0	0	0	0	0	0	0	0	0	0	0	0	0	0	0	0	0	0	0	0	0	0	6	0	0	0	0	0	0	0	0	0	47	4
SPP105	Bacteria;Actinobacteria;Actinomycetia;Corynebacteriales;Mycobacteriaceae;Mycobacteroides;multispecies_spp105_2	0	0	0	0	0	0	0	0	0	0	0	0	0	0	0	0	0	0	0	0	0	0	0	0	0	0	0	0	0	0	29	0	0	0	0	0	11884	102
SPP109	Bacteria;Proteobacteria;Alphaproteobacteria;Rhizobiales;Bradyrhizobiaceae;Bradyrhizobium;multispecies_spp109_2	0	0	0	0	0	0	0	0	0	0	0	341	0	0	0	0	0	0	0	0	0	0	33	0	0	0	94	15	0	0	0	0	0	0	0	0	0	0
SPP111	Bacteria;Proteobacteria;Alphaproteobacteria;Sphingomonadales;Sphingomonadaceae;Sphingopyxis;multispecies_spp111_4	0	0	0	0	0	0	0	0	0	0	0	0	0	0	0	0	0	0	0	0	0	0	0	0	0	0	0	0	0	0	0	52	0	0	0	0	52	0
SPP116	Bacteria;Firmicutes;Bacilli;Lactobacillales;Streptococcaceae;Streptococcus;multispecies_spp116_3	0	0	0	0	0	0	0	0	0	95	0	0	0	0	0	0	0	0	43	0	0	44	0	0	63	0	0	0	11	0	0	0	0	0	0	0	0	0
SPP118	Bacteria;Actinobacteria;Coriobacteriia;Coriobacteriales;multifamily;multigenus;multispecies_spp118_3	0	0	0	0	0	0	0	0	116	0	0	0	0	0	0	10	0	0	0	0	0	0	0	0	0	0	0	0	0	0	0	0	0	0	0	0	0	0
SPP119	Bacteria;Firmicutes;Bacilli;Lactobacillales;Streptococcaceae;Streptococcus;multispecies_spp119_2	0	0	0	0	0	0	0	0	127	0	0	0	0	0	0	0	0	0	22	0	0	0	0	0	0	0	0	0	0	0	0	0	0	0	0	0	0	0
SPP120	Bacteria;Proteobacteria;Gammaproteobacteria;Pasteurellales;Pasteurellaceae;Haemophilus;multispecies_spp120_2	0	0	0	0	0	37	0	0	0	0	21	0	0	0	0	0	0	0	0	0	0	0	0	22	23	0	0	0	0	0	0	0	0	0	0	0	0	0
SPP121	Bacteria;Actinobacteria;Coriobacteriia;Coriobacteriales;multifamily;Atopobium;rimae	0	0	0	0	0	0	0	118	158	0	0	0	0	0	0	0	0	0	0	164	0	0	0	0	0	0	0	0	0	0	0	0	0	0	0	0	0	0
SPP124	Bacteria;Firmicutes;Negativicutes;Selenomonadales;Selenomonadaceae;Selenomonas;multispecies_spp124_4	0	101	42	0	0	0	0	0	0	0	0	0	0	0	0	0	0	0	0	0	0	0	0	0	0	0	0	16	0	0	0	0	0	0	0	0	0	0
SPP125	Bacteria;Firmicutes;Negativicutes;Selenomonadales;Selenomonadaceae;Selenomonas;multispecies_spp125_3	0	0	0	0	0	0	0	40	0	0	0	0	0	0	0	0	0	0	0	0	0	0	0	46	0	0	0	0	0	0	0	0	0	0	0	0	0	0
SPP128	Bacteria;Bacteroidetes;Flavobacteriia;Flavobacteriales;Flavobacteriaceae;Capnocytophaga;multispecies_spp128_2	0	0	0	0	0	0	0	0	0	0	0	0	0	0	0	0	0	0	0	0	0	0	0	65	0	0	0	0	0	0	0	0	0	0	0	0	0	0
SPP13	Bacteria;Firmicutes;Bacilli;Lactobacillales;Streptococcaceae;Streptococcus;multispecies_spp13_17	0	122	95	164	0	188	0	0	0	33	130	0	197	16	24	31	61	50	0	6	1078	0	0	1042	36	0	0	27	275	0	20	0	22	0	0	0	0	8
SPP131	Bacteria;Proteobacteria;Betaproteobacteria;Burkholderiales;Burkholderiaceae;Lautropia;multispecies_spp131_2	0	0	0	0	0	0	0	0	0	0	0	0	0	0	0	136	0	0	0	0	0	0	0	0	0	0	0	0	0	0	0	0	0	0	0	0	9	0
SPP132	Bacteria;Actinobacteria;Coriobacteriia;Coriobacteriales;Atopobiaceae;Olsenella;multispecies_spp132_2	0	0	0	0	0	0	0	0	0	0	0	0	0	0	29	0	0	0	0	0	0	37	0	0	0	0	0	0	0	0	0	0	0	0	0	0	0	0
SPP133	Bacteria;Firmicutes;Clostridia;multiorder;multifamily;multigenus;multispecies_spp133_2	0	0	0	0	0	29	0	75	32	0	0	0	0	3	0	0	0	0	0	0	0	14	0	131	99	0	0	0	0	0	0	0	0	0	0	0	0	0
SPP134	Bacteria;Proteobacteria;Alphaproteobacteria;Sphingomonadales;Sphingomonadaceae;Rhizorhabdus;multispecies_spp134_3	0	0	0	11	0	0	0	0	0	0	0	0	0	0	0	0	0	0	0	0	0	0	0	0	0	0	0	0	0	0	0	0	0	49	0	0	0	0
SPP135	Bacteria;Firmicutes;Clostridia;Eubacteriales;Lachnospiraceae;Blautia;multispecies_spp135_3	0	0	0	0	0	0	0	0	0	0	0	0	0	0	0	0	0	0	0	0	47	0	0	0	13	0	0	0	0	0	0	0	0	0	0	0	0	0
SPP14	Bacteria;Firmicutes;Bacilli;Lactobacillales;Streptococcaceae;Streptococcus;multispecies_spp14_14	0	0	0	0	0	0	0	0	0	0	0	0	18	0	0	0	0	0	0	0	0	0	13	0	0	0	0	0	25	32	0	0	0	0	0	9	11	8
SPP140	Bacteria;Proteobacteria;Alphaproteobacteria;Rhizobiales;Bradyrhizobiaceae;Bosea;multispecies_spp140_5	0	0	0	0	0	0	0	0	0	0	3	0	0	0	0	0	0	0	0	0	0	0	0	0	0	0	0	0	0	0	0	0	0	0	0	0	59	0
SPP143	Bacteria;Proteobacteria;Alphaproteobacteria;Hyphomicrobiales;Methylobacteriaceae;Methylobacterium;multispecies_spp143_2	0	0	0	0	0	0	0	0	0	11	0	0	0	0	0	0	0	0	48	0	0	0	0	0	22	0	0	0	0	0	0	0	0	0	0	0	0	0
SPP15	Bacteria;Firmicutes;Bacilli;Lactobacillales;Streptococcaceae;Streptococcus;multispecies_spp15_4	0	0	0	0	0	0	0	0	0	0	0	0	0	21	0	0	0	0	0	45	0	8	0	5	0	0	0	0	0	100	0	0	0	0	0	0	0	18
SPP154	Bacteria;Actinobacteria;Actinomycetia;Corynebacteriales;Mycobacteriaceae;Mycobacteroides;multispecies_spp154_5	0	0	0	64	0	0	0	0	0	0	0	0	0	0	0	0	0	0	0	0	0	0	0	0	0	0	0	0	0	0	0	0	0	0	0	0	0	0
SPP16	Bacteria;Firmicutes;Clostridia;Negativicutes;Veillonellaceae;Veillonella;multispecies_spp16_2	0	0	0	76	0	0	0	318	806	0	0	0	0	0	0	24	0	0	0	18	0	0	0	55	0	0	0	176	0	0	0	0	0	0	0	0	0	0
SPP162	Bacteria;Proteobacteria;Gammaproteobacteria;Pseudomonadales;Pseudomonadaceae;Pseudomonas;multispecies_spp162_3	0	0	0	0	0	0	0	0	0	0	0	0	0	0	0	15	0	0	0	0	0	0	0	0	0	26338	284	0	0	0	0	0	0	0	0	0	0	0
SPP163	Bacteria;Bacteroidetes;Bacteroidia;Bacteroidales;Prevotellaceae;multigenus;multispecies_spp163_2	0	0	0	0	277	64	0	0	0	0	1581	0	0	0	0	0	0	0	73	6	0	0	0	0	0	0	0	0	0	0	0	0	0	0	0	0	3	23
SPP17	Bacteria;Firmicutes;Clostridia;Negativicutes;Veillonellaceae;Veillonella;multispecies_spp17_3	0	0	0	0	0	0	0	0	0	0	0	0	0	0	0	0	0	0	0	14	33	0	0	0	0	0	0	0	0	31	0	0	0	0	0	10	0	0
SPP18	Bacteria;Firmicutes;Clostridia;Negativicutes;Veillonellaceae;Veillonella;multispecies_spp18_3	0	0	0	0	0	0	0	0	0	0	0	0	0	0	0	0	0	0	0	0	0	0	0	0	0	0	0	1907	0	0	0	0	0	0	0	0	0	0
SPP21	Bacteria;Proteobacteria;Epsilonproteobacteria;Campylobacterales;Campylobacteraceae;Campylobacter;multispecies_spp21_2	225	302	257	222	15	2194	201	86	129	0	0	0	11	154	0	0	161	1962	26	0	0	7	0	92	0	0	0	0	30	0	0	0	0	0	4	93	0	0
SPP22	Bacteria;Bacteroidetes;Bacteroidia;Bacteroidales;Porphyromonadaceae;Porphyromonas;multispecies_spp22_2	0	0	0	0	0	0	0	0	0	0	0	0	0	0	0	0	0	0	0	0	0	0	0	122	573	0	0	0	0	0	0	0	0	0	0	0	0	0
SPP23	Bacteria;Bacteroidetes;Bacteroidia;Bacteroidales;Porphyromonadaceae;Porphyromonas;multispecies_spp23_3	0	0	0	0	0	0	0	88	0	0	0	0	0	0	0	0	0	0	0	0	0	0	0	0	0	0	0	0	0	0	0	0	0	0	0	0	0	0
SPP3	Bacteria;Firmicutes;Bacilli;Lactobacillales;Streptococcaceae;Streptococcus;multispecies_spp3_7	0	0	0	0	0	0	0	0	0	7	0	0	12	18	0	0	0	0	0	0	0	0	0	0	0	0	0	0	0	20	0	0	0	0	0	0	13	13
SPP30	Bacteria;Firmicutes;Clostridia;Negativicutes;Veillonellaceae;Veillonella;multispecies_spp30_2	0	0	0	0	0	0	0	0	0	0	0	11	0	19	7	6	0	0	3	23	0	0	0	0	9	0	0	0	0	54	0	3	0	2	0	0	24	25
SPP31	Bacteria;Synergistetes;Synergistia;Synergistales;Synergistaceae;Fretibacterium;multispecies_spp31_2	0	0	0	0	0	165	0	0	102	0	0	0	0	0	0	0	0	0	0	0	0	0	0	0	0	0	0	0	0	0	0	0	0	0	0	0	0	56
SPP33	Bacteria;Firmicutes;Clostridia;Eubacteriales;Clostridiaceae;Clostridium;multispecies_spp33_2	0	0	0	0	0	0	0	0	0	0	15	0	61	15	0	2	3	0	9	4	43	0	0	28	22	0	0	0	4	0	0	0	0	0	0	0	0	0
SPP34	Bacteria;Firmicutes;Bacilli;Lactobacillales;Lactobacillaceae;Lactobacillus;multispecies_spp34_2	0	263	352	284	12	0	19	20	0	0	0	0	0	0	0	0	0	0	0	0	0	0	0	0	0	0	0	0	0	0	0	0	0	0	0	0	0	0
SPP35	Bacteria;Firmicutes;Bacilli;Bacillales;Staphylococcaceae;Staphylococcus;multispecies_spp35_3	19	11	25	0	0	0	0	0	0	0	0	0	6	0	0	56	0	0	0	0	0	0	0	9	0	0	10	0	0	0	0	2	0	1959	0	0	0	0
SPP38	Bacteria;Firmicutes;Clostridia;Clostridiales;Lachnospiraceae_[XIV];Catonella;multispecies_spp38_2	129	708	0	28	58	117	45	0	152	0	0	0	0	0	0	6	0	0	27	0	0	28	0	520	80	0	0	0	0	0	0	0	0	0	0	0	0	15
SPP39	Bacteria;Actinobacteria;Coriobacteriia;Coriobacteriales;multifamily;multigenus;multispecies_spp39_2	0	0	0	0	0	0	0	0	238	7	0	0	0	0	0	66	0	0	0	0	0	0	0	0	0	0	0	0	0	9	36	0	0	0	0	0	0	0
SPP40	Bacteria;Fusobacteria;Fusobacteria;Fusobacteriales;Fusobacteriaceae;Fusobacterium;multispecies_spp40_2	0	0	0	0	0	0	0	0	0	0	57	0	0	6	2	0	29	0	0	67	0	36	0	2485	867	0	0	0	0	0	0	0	0	0	0	0	0	25
SPP41	Bacteria;Fusobacteria;Fusobacteria;Fusobacteriales;Fusobacteriaceae;Fusobacterium;multispecies_spp41_3	0	0	0	0	0	0	14	0	0	0	0	0	0	0	115	0	3523	0	0	0	0	0	0	857	374	0	0	54	0	0	0	0	0	0	299	0	0	36
SPP42	Bacteria;Fusobacteria;Fusobacteria;Fusobacteriales;Fusobacteriaceae;Fusobacterium;multispecies_spp42_3	0	0	0	0	0	0	0	0	0	0	16	0	0	0	0	0	0	0	0	0	0	0	0	817	375	0	0	0	0	0	0	0	0	0	0	0	0	14
SPP43	Bacteria;Spirochaetes;Spirochaetia;Spirochaetales;Treponemataceae;Treponema;multispecies_spp43_2	0	0	0	0	0	86	115	0	0	0	0	0	0	0	0	0	0	0	0	0	0	0	0	0	0	0	0	28	0	0	0	0	0	0	0	0	0	43
SPP44	Bacteria;Firmicutes;Bacilli;Lactobacillales;Streptococcaceae;Streptococcus;multispecies_spp44_2	0	0	0	0	0	0	0	0	0	0	5	0	143	0	0	0	0	0	38	0	1130	0	0	9	0	0	0	0	637	0	0	0	0	0	0	0	0	0
SPP46	Bacteria;Proteobacteria;Betaproteobacteria;Neisseriales;Neisseriaceae;Neisseria;multispecies_spp46_3	0	0	0	0	0	0	0	0	0	42	5	0	23	30	2	0	0	4	0	24	0	3	0	7	0	0	0	0	0	93	0	0	5	0	0	0	8	23
SPP48	Bacteria;Firmicutes;Clostridia;Clostridiales;Lachnospiraceae_[XIV];Lachnoanaerobaculum;multispecies_spp48_2	0	173	0	0	0	0	0	0	161	0	0	0	0	0	0	0	0	0	0	0	0	0	0	301	0	0	0	0	0	0	0	0	0	0	0	0	0	0
SPP5	Bacteria;Proteobacteria;Alphaproteobacteria;Rhodobacterales;Rhodobacteraceae;Paracoccus;multispecies_spp5_5	0	0	0	0	0	0	0	0	0	0	0	0	0	0	0	0	0	0	0	0	0	0	0	0	99	0	0	0	0	0	0	0	0	0	0	0	0	0
SPP51	Bacteria;Bacteroidetes;Bacteroidia;Bacteroidales;Bacteroidaceae;Bacteroides;multispecies_spp51_2	0	0	0	0	0	0	0	0	0	0	0	0	0	89	0	0	0	0	0	0	0	0	0	0	0	0	0	0	0	0	0	0	0	0	0	0	0	0
SPP52	Bacteria;Spirochaetes;Spirochaetia;Spirochaetales;Treponemataceae;Treponema;multispecies_spp52_4	0	0	0	0	0	0	131	0	0	0	0	0	0	0	0	0	0	0	0	0	0	0	0	0	0	0	0	0	0	0	0	0	0	0	0	0	0	0
SPP54	Bacteria;Fusobacteria;Fusobacteria;Fusobacteriales;Fusobacteriaceae;Fusobacterium;multispecies_spp54_3	0	0	0	0	0	0	0	0	0	0	0	0	0	0	0	0	0	0	0	0	0	0	0	379	0	0	0	0	0	0	0	0	0	0	0	0	0	0
SPP56	Bacteria;Firmicutes;Negativicutes;Selenomonadales;Selenomonadaceae;Selenomonas;multispecies_spp56_2	6	0	0	0	0	34	40	0	0	0	0	0	0	0	0	0	0	0	13	0	0	0	0	33	0	0	0	0	0	0	0	0	0	0	0	0	0	0
SPP6	Bacteria;Firmicutes;Bacilli;Lactobacillales;Streptococcaceae;Lactococcus;multispecies_spp6_2	0	0	0	0	0	0	0	0	0	0	0	0	0	0	0	0	0	0	0	0	0	0	0	0	0	0	0	0	0	0	18198	0	0	0	0	10	72	0
SPP60	Bacteria;Fusobacteria;Fusobacteria;Fusobacteriales;Fusobacteriaceae;Fusobacterium;multispecies_spp60_3	0	0	0	894	0	0	0	0	94	0	0	0	0	0	0	218	0	0	0	0	0	0	0	413	0	0	0	0	0	0	0	0	0	0	0	0	0	0
SPP61	Bacteria;Fusobacteria;Fusobacteria;Fusobacteriales;Fusobacteriaceae;Fusobacterium;multispecies_spp61_2	0	0	0	0	0	0	0	0	0	0	0	418	0	0	0	0	0	0	0	0	0	0	0	0	0	0	0	0	0	0	0	0	0	0	0	0	0	0
SPP63	Bacteria;Fusobacteria;Fusobacteria;Fusobacteriales;Fusobacteriaceae;Fusobacterium;multispecies_spp63_2	0	0	0	0	0	0	0	0	0	0	4174	0	0	0	0	266	0	2821	0	65	0	0	117	4	0	0	537	0	0	0	0	7861	343	0	0	0	9	0
SPP67	Bacteria;Firmicutes;Bacilli;Lactobacillales;Lactobacillaceae;multigenus;multispecies_spp67_4	0	0	0	0	0	0	0	0	0	0	0	0	0	0	0	0	0	9	0	0	0	0	0	0	0	0	0	0	0	0	212	0	0	0	0	0	0	0
SPP7	Bacteria;Actinobacteria;Actinomycetia;Geodermatophilales;Geodermatophilaceae;Blastococcus;multispecies_spp7_2	0	0	0	0	0	0	0	0	0	0	0	0	0	0	0	0	0	0	0	0	0	0	0	0	68	0	0	0	0	0	0	0	0	0	0	0	0	0
SPP77	Bacteria;Proteobacteria;Gammaproteobacteria;Pasteurellales;Pasteurellaceae;Aggregatibacter;multispecies_spp77_2	0	0	0	0	0	0	0	0	0	0	0	0	0	0	0	113	0	0	0	0	0	0	0	0	0	0	0	0	0	0	0	0	0	0	0	0	0	0
SPP79	Bacteria;Bacteroidetes;Bacteroidia;Bacteroidales;Porphyromonadaceae;Porphyromonas;multispecies_spp79_2	0	0	0	0	0	0	0	0	0	0	0	0	7	0	0	0	0	3	0	25	0	0	0	0	0	0	0	0	6	37	0	0	0	0	0	3	0	18
SPP8	Bacteria;Bacteroidetes;Bacteroidia;Bacteroidales;Prevotellaceae;Prevotella;multispecies_spp8_2	0	0	0	60	0	0	34	292	0	0	0	0	0	0	0	0	0	0	0	0	52	0	0	0	0	0	0	0	0	112	0	0	0	0	0	0	0	54
SPP80	Bacteria;Proteobacteria;Gammaproteobacteria;Pasteurellales;Pasteurellaceae;Aggregatibacter;multispecies_spp80_2	0	0	0	0	0	0	0	75	0	0	0	0	0	0	0	11	0	0	0	0	0	0	0	35	0	0	0	0	0	0	0	0	0	0	0	0	0	0
SPP81	Bacteria;Proteobacteria;Gammaproteobacteria;Enterobacterales;Enterobacteriaceae;multigenus;multispecies_spp81_4	0	0	12	82	0	20	0	6	0	0	0	0	0	0	0	0	0	0	0	0	0	0	0	0	0	0	0	0	0	0	0	0	0	0	0	0	0	0
SPP85	Bacteria;Firmicutes;Negativicutes;Veillonellales;Veillonellaceae;Veillonellaceae_[G-1];multispecies_spp85_2	0	0	0	69	0	91	0	0	160	0	0	0	0	0	239	0	0	0	0	0	0	0	0	0	0	0	0	0	12	0	0	222	0	0	0	0	6	17
SPP9	Bacteria;Firmicutes;Clostridia;Clostridiales;multifamily;multigenus;multispecies_spp9_3	0	0	0	0	0	0	0	0	154	0	0	0	0	0	51	0	0	0	0	20	0	0	0	0	0	0	0	11	0	0	0	0	0	0	42	75	0	0
SPP95	Bacteria;Bacteroidota;Flavobacteriia;Flavobacteriales;Weeksellaceae;Chryseobacterium;multispecies_spp95_4	0	0	0	59	0	0	0	0	0	0	0	0	0	0	0	0	0	0	0	0	0	0	0	0	0	0	0	0	0	0	0	0	0	0	0	0	0	0
SPP97	Bacteria;Spirochaetes;Spirochaetia;Spirochaetales;Treponemataceae;Treponema;multispecies_spp97_2	0	0	0	442	0	0	0	0	0	0	0	0	0	0	0	0	0	0	16	0	0	0	0	0	0	0	0	0	0	0	0	0	0	0	0	0	0	0
SPP98	Bacteria;Proteobacteria;Betaproteobacteria;Neisseriales;Neisseriaceae;Neisseria;multispecies_spp98_4	36	0	0	113	0	0	105	785	0	4	0	0	10	0	0	0	0	85	0	0	0	0	0	192	8	0	0	0	0	0	0	0	0	0	0	0	0	0
SPPN1	Bacteria;Firmicutes;Negativicutes;Selenomonadales;Selenomonadaceae;Selenomonas;multispecies_sppn1_4_nov_97.849%	0	88	0	0	0	0	0	0	0	0	0	0	0	0	0	0	0	0	0	0	0	0	0	0	0	0	0	0	0	0	0	0	0	0	0	0	0	0
SPPN2	Bacteria;Firmicutes;Clostridia;Clostridiales;Lachnospiraceae_[XIV];Lachnoanaerobaculum;multispecies_sppn2_4_nov_94.773%	0	0	0	0	0	0	0	48	0	0	0	0	0	0	0	0	0	0	0	0	0	0	0	14	0	0	0	0	0	0	0	0	0	0	0	0	0	0
SPPN3	Bacteria;Proteobacteria;Alphaproteobacteria;Hyphomicrobiales;Parvibaculaceae;Rhodoligotrophos;multispecies_sppn3_2_nov_78.502%	0	0	0	0	0	0	0	0	0	0	0	0	18	0	0	0	0	0	0	0	0	0	0	0	72	0	0	0	0	0	0	0	0	0	0	0	0	0
